# Supplementary material for: Update of the keratin gene family: evolution, tissue-specific expression patterns, and relevance to clinical disorders
Source: Hum Genomics. 2022 Jan 6;16:1. doi: 10.1186/s40246-021-00374-9 (PMC8733776; doi:10.1186/s40246-021-00374-9)
Supplement: Supplementary file 1 — Additional file 1. Table containing genes included in the phylogenetic tree for Type I Keratins. [file 40246_2021_374_MOESM1_ESM.xlsx]

## Sheet: Sheet1
Accession Code	Species (clade_species-name)	Protein Name	Name on Phylogenetic Tree	LOW_QUALITY	Predicted Mutation
XP_006041549.2	Artiodactyla_Bubalus-bubalis	C8C-1	Artiodactyla-Bubbu-C8C-1	FALSE
XP_020724805.1	Artiodactyla_Odocoileus-virginianus-texanus	C8C-1	Artiodactyla-Odovi-C8C-1	FALSE
XP_036693644.1	Cetacea_Balaenoptera-musculus	C8C-1	Cetacea-Balmu-C8C-1	FALSE
XP_007129142.2	Cetacea_Physeter-catodon	C8C-1	Cetacea-Phyca-C8C-1	FALSE
TFK10824.1	Testudines_Platysternon-megacephalum	IDP-10	Testudines-Plame-IDP-10	FALSE
CAA11447.1	Cephalochordata_Branchiostoma-floridae	IF-B1	Cephalochordata-Brafl-IF-B1	FALSE
CAA09068.1	Cephalochordata_Branchiostoma-lanceolatum	IF-E1	Cephalochordata-Brala-IF-E1	FALSE
XP_040101341.1	Artiodactyla_Oryx-dammah	K10	Artiodactyla-Oryda-K10	FALSE
XP_016070568.1	Chiroptera_Miniopterus-natalensis	K10	Chiroptera-Minna-K10	FALSE
XP_036124338.1	Chiroptera_Molossus-molossus	K10	Chrioptera-Molmo-K10	FALSE
XP_036263602.1	Chiroptera_Pipistrellus-kuhlii	K10	Chiroptera-Pipku-K10	FALSE
CAH05055.1	Dipnoi_Protopterus-aethiopicus	K10	Dipnoi-Proae-K10	FALSE
NP_000412.4	Homo-sapiens	K10	Homsa-K10	FALSE
XP_007482313.1	Marsupialia_Monodelphis-domestica	K10	Marsupialia-Mondo-K10	FALSE
XP_031822100.1	Marsupialia_Sarcophilus-harrisii	K10	Marsupilia-Sarha-K10	FALSE
XP_027729167.1	Marsupialia_Vombatus-ursinus	K10	Marsupialia-Vomur-K10	FALSE
XP_028931907.1	Monotremata_Ornithorhynchus-anatinus	K10	Monotremata-Ornan-K10	FALSE
XP_038609684.1	Monotremata_Tachyglossus-aculeatus	K10	Monotremata-Tacac-K10	FALSE
XP_012893042.1	Rodentia_Dipodomys-ordii	K10	Rodentia-Dipor-K10	FALSE
XP_042529709.1	Rodentia_Dipodomys-spectabilis	K10	Rodentia-Dipsp-K10	FALSE
ABW79800.1	Squamata_Gekko-gecko	K10	Squamata-Gekge-K10	FALSE
XP_033024675.1	Squamata_Lacerta-agilis	K10	Squamata-Lacag-K10	FALSE
XP_035663322.1	Cephalochordata_Branchiostoma-floridae	K11	Cephalochordata-Brafl-K11	FALSE
Q8AWA7.1	Hyperoartia_Lampetra-fluviatilis	K11	Hyperoartia-Lamfl-K11	FALSE
XP_032800492.1	Hyperoartia_Petromyzon-marinus	K11	Hyperoartia-Petma-K11	FALSE
XP_032814531.1	Hyperoartia_Petromyzon-marinus	K11	Hyperoartia-Petma-K11	FALSE
XP_032837300.1	Hyperoartia_Petromyzon-marinus	K11	Hyperoartia-Petma-K11	FALSE
XP_040291200.1	Amphibians_Bufo-bufo	K12	Amphibians-Bufbu-K12	FALSE
XP_040294998.1	Amphibians_Bufo-bufo	K12	Amphibians-Bufbu-K12	FALSE
XP_002940698.3	Amphibians_Xenopus-tropicalis	K12	Amphibians-Xentr-K12	FALSE
XP_010958728.1	Artiodactyla_Camelus-bactrianus	K12	Artiodactyla-Camba-K12	FALSE
XP_031324003.1	Artiodactyla_Camelus-dromedarius	K12	Artiodactyla-Camdr-K12	FALSE
XP_006186322.1	Artiodactyla_Camelus-ferus	K12	Artiodactyla-Camfe-K12	FALSE
NXW86088.1	Aves_Alopecoenas-beccarii	K12	Aves-Alobe-K12	FALSE
NWR79088.1	Aves_Centropus-unirufus	K12	Aves-Cenun-K12	FALSE
NXY87407.1	Aves_Ceyx-cyanopectus	K12	Aves-Ceycy-K12	FALSE
XP_009887406.1	Aves_Charadrius-vociferus	K12	Aves-Chavo-K12	FALSE
XP_009887407.1	Aves_Charadrius-vociferus	K12	Aves-Chavo-K12	FALSE
NWY53824.1	Aves_Chionis-minor	K12	Aves-Chimi-K12	FALSE
NWT44960.1	Aves_Chroicocephalus-maculipennis	K12	Aves-Chrma-K12	FALSE
XP_010204443.1	Aves_Colius-striatus	K12	Aves-Colst-K12	FALSE
XP_009571679.1	Aves_Fulmarus-glacialis	K12	Aves-Fulgl-K12	FALSE
XP_009816914.1	Aves_Gavia-stellata	K12	Aves-Gavst-K12	FALSE
XP_009918738.1	Aves_Haliaeetus-albicilla	K12	Aves-Halal-K12	FALSE
NXA93758.1	Aves_Melanocharis-versteri	K12	Aves-Melve-K12	FALSE
XP_010189315.1	Aves_Mesitornis-unicolor	K12	Aves-Mesun-K12	FALSE
NWH78223.1	Aves_Piaya-cayana	K12	Aves-Piaca-K12	FALSE
NXI22384.1	Aves_Sterrhoptilus-dennistouni	K12	Aves-Stede-K12	FALSE
NXX43559.1	Aves_Tricholaema-leucomelas	K12	Aves-Trile-K12	FALSE
XP_036691879.1	Cetacea_Balaenoptera-musculus	K12	Cetacea-Balmu-K12	FALSE
XP_007465273.1	Cetacea_Lipotes-vexillifer	K12	Cetacea-Lipve-K12	FALSE
XP_029067464.1	Cetacea_Monodon-monoceros	K12	Cetacea-Monmo-K12	FALSE
XP_024598064.1	Cetacea_Neophocaena-asiaeorientalis-asiaeorientalis	K12	Cetacea-Neoas-K12	FALSE
XP_007124074.1	Cetacea_Physeter-catodon	K12	Cetacea-Phyca-K12	FALSE
XP_039729467.1	Chiroptera_Pteropus-giganteus	K12	Chiroptera-Ptegi-K12	FALSE
XP_011381382.1	Chiroptera_Pteropus-vampyrus	K12	Chiroptera-Pteva-K12	FALSE
XP_016006282.2	Chiroptera_Rousettus-aegyptiacus	K12	Chiroptera-Rouae-K12	FALSE
XP_019406038.1	Crocodylia_Crocodylus-porosus	K12	Crocodylia-Cropo-K12	FALSE
NP_000214.1	Homo-sapiens	K12	Homsa-K12	FALSE
XP_001369370.1	Marsupialia_Monodelphis-domestica	K12	Marsupialia-Mondo-K12	FALSE
XP_031822115.1	Marsupialia_Sarcophilus-harrisii	K12	Marsupialia-Sarha-K12	FALSE
XP_036611311.1	Marsupialia_Trichosurus-vulpecula	K12	Marsupialia-Trivu-K12	FALSE
XP_028931359.1	Monotremata_Ornithorhynchus-anatinus	K12	Monotremata-Ornan-K12	FALSE
XP_038610167.1	Monotremata_Tachyglossus-aculeatus	K12	Monotremata-Tacac-K12	FALSE
XP_027803056.1	Rodentia_Marmota-flaviventris	K12	Rodentia-Marfl-K12	FALSE
XP_015351239.1	Rodentia_Marmota-marmota-marmota	K12	Rodentia-Marma-K12	FALSE
XP_041499910.1	Rodentia_Microtus-oregoni	K12	Rodentia-Micor-K12	FALSE
XP_003222621.1	Squamata_Anolis-carolinensis	K12	Squamata-Anoca-K12	FALSE
XP_015263108.1	Squamata_Gekko-japonicus	K12	Squamata-Gekja-K12	FALSE
XP_042330568.1	Squamata_Sceloporus-undulatus	K12	Squamata-Sceun-K12	FALSE
XP_034992849.1	Squamata_Zootoca-vivipara	K12	Squamata-Zoovi-K12	FALSE
XP_037742581.1	Testudines_Chelonia-mydas	K12	Testudines-Chemy-K12	FALSE
XP_008160958.1	Testudines_Chrysemys-picta-bellii	K12	Testudines-Chrpi-K12	FALSE
XP_038241244.1	Testudines_Dermochelys-coriacea	K12	Testudines-Derco-K12	FALSE
XP_024049195.1	Testudines_Terrapene-carolina-triunguis	K12	Testudines-Terca-K12	FALSE
XP_034611833.1	Testudines_Trachemys-scripta-elegans	K12	Testudines-Trasc-K12	FALSE
XP_033911480.1	Actinopterygi_Acipenser-ruthenus	K13	Actinopterygi-Aciru-K13	FALSE
MBN3310109.1	Actinopterygi_Amia-calva	K13	Actinopterygi-Amica-K13	FALSE
MBN3318295.1	Actinopterygi_Atractosteus-spatula	K13	Actinopterygi-Atrsp-K13	FALSE
XP_030628919.1	Actinopterygi_Chanos-chanos	K13	Actinopterygi-Chach-K13	FALSE
XP_018920560.2	Actinopterygi_Cyprinus-carpio	K13	Actinopterygi-Cypca-K13	FALSE
XP_036381483.1	Actinopterygi_Megalops-cyprinoides	K13	Actinopterygi-Megcy-K13	FALSE
XP_029915493.1	Actinopterygi_Myripristis-murdjan	K13	Actinopterygi-Myrmu-K13	FALSE
XP_031584503.1	Actinopterygi_Oreochromis-aureus	K13	Actinopterygi-Oreau-K13	FALSE
XP_038834712.1	Actinopterygi_Salvelinus-namaycush	K13	Actinopterygi-Salna-K13	FALSE
XP_015913551.1	Arthropoda_Parasteatoda-tepidariorum	K13	Arthropoda-Parte-K13	FALSE
XP_017920542.1	Artiodactyla_Capra-hircus	K13	Artiodactyla-Caphi-K13	FALSE
XP_040101249.1	Artiodactyla_Oryx-dammah	K13	Artiodactyla-Oryda-K13	FALSE
XP_012041481.2	Artiodactyla_Ovis-aries	K13	Artiodactyla-Oviar-K13	FALSE
XP_013226205.1	Aves_Columba-livia	K13	Aves-Colli-K13	FALSE
XP_030695601.1	Cetacea_Globicephala-melas	K13	Cetacea-Glome-K13	FALSE
XP_026950144.1	Cetacea_Lagenorhynchus-obliquidens	K13	Cetacea-Lagob-K13	FALSE
XP_007129139.1	Cetacea_Physeter-catodon	K13	Cetacea-Phyca-K13	FALSE
XP_033703073.1	Cetacea_Tursiops-truncatus	K13	Cetacea-Turtr-K13	FALSE
XP_036124282.1	Chiroptera_Molossus-molossus	K13	Chiroptera-Molmo-K13	FALSE
XP_032946546.1	Chiroptera_Rhinolophus-ferrumequinum	K13	Chiroptera-Rhife-K13	FALSE
Q5K2P4.1	Dipnoi_Protopterus-aethiopicus	K13	Dipnoi-Proae-K13	FALSE
AAH02661.3	Homo-sapiens	K13	Homsa-K13	FALSE
XP_020828453.1	Marsupialia_Phascolarctos-cinereus	K13	Marsupialia-Phaci-K13	FALSE
XP_023358110.1	Marsupialia_Sarcophilus-harrisii	K13	Marsupialia-Sarha-K13	FALSE
XP_036610691.1	Marsupialia_Trichosurus-vulpecula	K13	Marsupialia-Trivu-K13	FALSE
XP_001510496.3	Monotremata_Ornithorhynchus-anatinus	K13	Monotremata-Ornan-K13	FALSE
XP_028931280.2	Monotremata_Ornithorhynchus-anatinus	K13	Monotremata-Ornan-K13	FALSE
XP_038609519.1	Monotremata_Tachyglossus-aculeatus	K13	Monotremata-Tacac-K13	FALSE
XP_038609550.1	Monotremata_Tachyglossus-aculeatus	K13	Monotremata-Tacac-K13	FALSE
XP_028636275.1	Rodentia_Grammomys-surdaster	K13	Rodentia-Grasu-K13	FALSE
NP_034792.1	Rodentia_Mus-musculus	K13	Rodentia-Musmu-K13	FALSE
NP_001004021.1	Rodentia_Rattus-norvegicus	K13	Rodentia-Ratno-K13	FALSE
XP_015916494.1	Arthropoda_Parasteatoda-tepidariorum	K14	Arthropoda-Parte-K14	FALSE
KAB1265624.1	Artiodactyla_Camelus-dromedarius	K14	Artiodactyla-Camdr-K14	FALSE
XP_006178762.1	Artiodactyla_Camelus-ferus	K14	Artiodactyla-Camfe-K14	FALSE
XP_020922659.1	Artiodactyla_Sus-scrofa	K14	Artiodactyla-Sussc-K14	FALSE
XP_006219313.1	Artiodactyla_Vicugna-pacos	K14	Artiodactyla-Vicpa-K14	FALSE
NXK18376.1	Aves_Arenaria-interpres	K14	Aves-Arein-K14	FALSE
XP_014814669.1	Aves_Calidris-pugnax	K14	Aves-Calpu-K14	FALSE
NWS76614.1	Aves_Crotophaga-sulcirostris	K14	Aves-Crosu-K14	FALSE
XP_005232697.1	Aves_Falco-peregrinus	K14	Aves-Falpe-K14	FALSE
NXS99304.1	Aves_Jacana-jacana	K14	Aves-Jacja-K14	FALSE
XP_009460169.1	Aves_Nipponia-nippon	K14	Aves-Nipni-K14	FALSE
NWW50037.1	Aves_Pedionomus-torquatus	K14	Aves-Pedto-K14	FALSE
NWH69687.1	Aves_Piaya-cayana	K14	Aves-Piaca-K14	FALSE
NWI39480.1	Aves_Picathartes-gymnocephalus	K14	Aves-Picgy-K14	FALSE
NXG53392.1	Aves_Psilopogon-haemacephalus	K14	Aves-Psiha-K14	FALSE
NWI70678.1	Aves_Todus-mexicanus	K14	Aves-Todme-K14	FALSE
NXJ85971.1	Aves_Trogon-melanurus	K14	Aves-Trome-K14	FALSE
XP_007177705.1	Cetacea_Balaenoptera-acutorostrata-scammoni	K14	Cetacea-Balac-K14	FALSE
XP_036693543.1	Cetacea_Balaenoptera-musculus	K14	Cetacea-Balmu-K14	FALSE
XP_026950389.1	Cetacea_Lagenorhynchus-obliquidens	K14	Cetacea-Lagob-K14	FALSE
XP_007465280.1	Cetacea_Lipotes-vexillifer	K14	Cetacea-Lipve-K14	FALSE
XP_029068225.1	Cetacea_Monodon-monoceros	K14	Cetacea-Monmo-K14	FALSE
XP_024598768.1	Cetacea_Neophocaena-asiaeorientalis-asiaeorientalis	K14	Cetacea-Neoas-K14	FALSE
XP_023985837.1	Cetacea_Physeter-catodon	K14	Cetacea-Phyca-K14	FALSE
XP_016070596.1	Chiroptera_Miniopterus-natalensis	K14	Chiroptera-Minna-K14	FALSE
XP_005861883.1	Chiroptera_Myotis-brandtii	K14	Chiroptera-Myobr-K14	FALSE
XP_019405915.1	Crocodylia_Crocodylus-porosus	K14	Crocodylia-Cropo-K14	FALSE
XP_019405918.1	Crocodylia_Crocodylus-porosus	K14	Crocodylia-Cropo-K14	FALSE
AAH42437.1	Homo-sapiens	K14	Homsa-K14	FALSE
XP_003340295.1	Marsupialia_Monodelphis-domestica	K14	Marsupialia-Mondo-K14	FALSE
XP_020828458.1	Marsupialia_Phascolarctos-cinereus	K14	Marsupialia-Phaci-K14	FALSE
XP_001511728.2	Monotremata_Ornithorhynchus-anatinus	K14	Monotremata-Ornan-K14	FALSE
XP_028931325.1	Monotremata_Ornithorhynchus-anatinus	K14	Monotremata-Ornan-K14	FALSE
XP_038609450.1	Monotremata_Tachyglossus-aculeatus	K14	Monotremata-Tacac-K14	FALSE
XP_038609544.1	Monotremata_Tachyglossus-aculeatus	K14	Monotremata-Tacac-K14	FALSE
XP_012893067.1	Rodentia_Dipodomys-ordii	K14	Rodentia-Dipor-K14	FALSE
XP_015351217.1	Rodentia_Marmota-marmota-marmota	K14	Roentia-Marma-K14	FALSE
XP_026242644.1	Rodentia_Urocitellus-parryii	K14	Rodentia-Uropa-K14	FALSE
XP_033025306.1	Squamata_Lacerta-agilis	K14	Squamata-Lacag-K14	FALSE
XP_033025307.1	Squamata_Lacerta-agilis	K14	Squamata-Lacag-K14	FALSE
XP_028559245.1	Squamata_Podarcis-muralis	K14	Squamata-Podmu-K14	FALSE
XP_020641280.1	Squamata_Pogona-vitticeps	K14	Squamata-Pogvi-K14	FALSE
XP_026576286.1	Squamata_Pseudonaja-textilis	K14	Squamata-Psete-K14	FALSE
XP_032644850.1	Testudines_Chelonoidis-abingdonii	K14	Testudines-Cheab-K14	FALSE
XP_032644852.1	Testudines_Chelonoidis-abingdonii	K14	Testudines-Cheab-K14	FALSE
XP_023956551.1	Testudines_Chrysemys-picta-bellii	K14	Testudines-Chrpi-K14	FALSE
XP_023956549.1	Testudines_Chrysemys-picta-bellii	K14	Testudines-Chrpi-K14	FALSE
XP_038241297.1	Testudines_Dermochelys-coriacea	K14	Testudines-Derco-K14	FALSE
XP_038241298.1	Testudines_Dermochelys-coriacea	K14	Testudines-Derco-K14	FALSE
XP_030396744.1	Testudines_Gopherus-evgoodei	K14	Testudines-Gopev-K14	FALSE
XP_030396751.1	Testudines_Gopherus-evgoodei	K14	Testudines-Gopev-K14	FALSE
XP_030396752.1	Testudines_Gopherus-evgoodei	K14	Testudines-Gopev-K14	FALSE
XP_039372616.1	Testudines_Mauremys-reevesii	K14	Testudines-Maure-K14	FALSE
XP_039372622.1	Testudines_Mauremys-reevesii	K14	Testudines-Maure-K14	FALSE
XP_006114360.1	Testudines_Pelodiscus-sinensis	K14	Testudines-Pelsi-K14	FALSE
XP_026510535.1	Testudines_Terrapene-carolina-triunguis	K14	Testudines-Terca-K14	FALSE
XP_034612050.1	Testudines_Trachemys-scripta-elegans	K14	Testudines-Trasc-K14	FALSE
XP_034612169.1	Testudines_Trachemys-scripta-elegans	K14	Testudines-Trasc-K14	FALSE
XP_023680893.1	Actinopterygi_Paramormyrops-kingsleyae	K15	Actinopterygi-Parki-K15	FALSE
XP_018092268.1	Amphibians_Xenopus-laevis	K15	Amphibians-Xenla-K15	FALSE
XP_006041555.1	Artiodactyla_Bubalus-bubalis	K15	Artiodactyla-Bubbu-K15	FALSE
XP_006219315.1	Artiodactyla_Vicugna-pacos	K15	Artiodactyla-Vicpa-K15	FALSE
KFP56471.1	Aves_Cariama-cristata	K15	Aves-Carcr-K15	FALSE
KFQ31916.1	Aves_Mesitornis-unicolor	K15	Aves-Mesun-K15	FALSE
NXS29636.1	Aves_Pomatostomus-ruficeps	K15	Aves-Pomru-K15	FALSE
XP_007177680.1	Cetacea_Balaenoptera-acutorostrata-scammoni	K15	Cetacea-Balac-K15	FALSE
XP_022413784.2	Cetacea_Delphinapterus-leucas	K15	Cetacea-Delle-K15	FALSE
XP_029067692.1	Cetacea_Monodon-monoceros	K15	Cetacea-Monmo-K15	FALSE
XP_016070591.1	Chiroptera_Miniopterus-natalensis	K15	Chiroptera-Minna-K15	FALSE
XP_016006306.2	Chiroptera_Rousettus-aegyptiacus	K15	Chiroptera-Rouae-K15	FALSE
XP_036889091.1	Chiroptera_Sturnira-hondurensis	K15	Chiroptera-Stuho-K15	FALSE
XP_019405919.1	Crocodylia_Crocodylus-porosus	K15	Crocodylia-Cropo-K15	FALSE
XP_019405920.1	Crocodylia_Crocodylus-porosus	K15	Crocodylia-Cropo-K15	FALSE
XP_019405922.1	Crocodylia_Crocodylus-porosus	K15	Crocodylia-Cropo-K15	FALSE
AAH02641.1	Homo-sapiens	K15	Homsa-K15	FALSE
XP_003340293.1	Marsupialia_Monodelphis-domestica	K15	Marsupialia-Mondo-K15	FALSE
XP_038609418.1	Monotremata_Tachyglossus-aculeatus	K15	Monotremata-Tacac-K15	FALSE
XP_021481950.1	Rodentia_Meriones-unguiculatus	K15	Rodentia-Merun-K15	FALSE
XP_005368271.1	Rodentia_Microtus-ochrogaster	K15	Rodentia-Micoc-K15	FALSE
XP_041499869.1	Rodentia_Microtus-oregoni	K15	Rodentia-Micor-K15	FALSE
XP_008111595.1	Squamata_Anolis-carolinensis	K15	Squamata-Anoca-K15	FALSE
XP_020641179.1	Squamata_Pogona-vitticeps	K15	Squamata-Pogvi-K15	FALSE
XP_042328078.1	Squamata_Sceloporus-undulatus	K15	Squamata-Sceun-K15	FALSE
XP_013921806.1	Squamata_Thamnophis-sirtalis	K15	Squamata-Thasi-K15	FALSE
XP_007062046.2	Testudines_Chelonia-mydas	K15	Testudines-Chemy-K15	FALSE
KAG6929799.1	Testudines_Chelydra-serpentina	K15	Testudines-Chese-K15	FALSE
XP_038241153.1	Testudines_Dermochelys-coriacea	K15	Testudines-Derco-K15	FALSE
XP_006114353.1	Testudines_Pelodiscus-sinensis	K15	Testudines-Pelsi-K15	FALSE
XP_040101231.1	Artiodactyla_Oryx-dammah	K16	Artiodactyla-Oryda-K16	FALSE
XP_036985597.1	Chiroptera_Artibeus-jamaicensis	K16	Chiroptera-Artja-K16	FALSE
XP_024409255.1	Chiroptera_Desmodus-rotundus	K16	Chiroptera-Desro-K16	FALSE
XP_036079198.1	Chiroptera_Rousettus-aegyptiacus	K16	Chiroptera-Rouae-K16	FALSE
XP_036889088.1	Chiroptera_Sturnira-hondurensis	K16	Chiroptera-Stuho-K16	FALSE
CAH05046.1	Dipnoi_Protopterus-aethiopicus	K16	Dipnoi-Proae-K16	FALSE
NP_005548.2	Human_Homo-sapiens	K16	Homsa-K16	FALSE
XP_020828381.1	Marsupialia_Phascolarctos-cinereus	K16	Marsupialia-Phaci-K16	FALSE
XP_012403735.3	Marsupialia_Sarcophilus-harrisii	K16	Marsupialia-Sarha-K16	FALSE
XP_036610876.1	Marsupialia_Trichosurus-vulpecula	K16	Marsupialia-Trivu-K16	FALSE
XP_020014216.1	Rodentia_Castor-canadensis	K16	Rodentia-Casca-K16	FALSE
XP_004655453.1	Rodentia_Jaculus-jaculus	K16	Rodentia-Jacja-K16	FALSE
XP_005087427.2	Rodentia_Mesocricetus-auratus	K16	Rodentia-Mesau-K16	FALSE
OWK13948.1	Artiodactyla_Cervus-elaphus-hippelaphus	K17	Artiodactyla-Cerel-K17	FALSE
XP_003483032.1	Artiodactyla_Sus-scrofa	K17	Artiodactyla-Sussc-K17	FALSE
XP_006219312.1	Artiodactyla_Vicugna-pacos	K17	Artiodactyla-Vicpa-K17	FALSE
NXC37759.1	Aves_Penelope-pileata	K17	Aves-Penpi-K17	FALSE
XP_036693544.1	Cetacea_Balaenoptera-musculus	K17	Cetacea-Balmu-K17	FALSE
XP_024598786.1	Cetacea_Neophocaena-asiaeorientalis-asiaeorientalis	K17	Cetacea-Neoas-K17	FALSE
XP_004282831.1	Cetacea_Orcinus-orca	K17	Ceatacea-Orcor-K17	FALSE
XP_016070599.1	Chiroptera_Miniopterus-natalensis	K17	Chiroptera-Minna-K17	FALSE
XP_036124283.1	Chiroptera_Molossus-molossus	K17	Chiroptera-Molmo-K17	FALSE
XP_016006488.2	Chiroptera_Rousettus-aegyptiacus	K17	Chiroptera-Rouae-K17	FALSE
NP_000413.1	Human_Homo-sapiens	K17	Homsa-K17	FALSE
XP_003340291.1	Marsupialia_Monodelphis-domestica	K17	Marsupialia-Mondo-K17	FALSE
XP_036610895.1	Marsupialia_Trichosurus-vulpecula	K17	Marsupialia-Trivu-K17	FALSE
XP_027726163.1	Marsupialia_Vombatus-ursinus	K17	Marsupialia-Vomur-K17	FALSE
XP_028932116.1	Monotremata_Ornithorhynchus-anatinus	K17	Monotremata-Ornan-K17	FALSE
XP_038609483.1	Monotremata_Tachyglossus-aculeatus	K17	Monotremata-Tacac-K17	FALSE
XP_034363763.1	Rodentia_Arvicanthis-niloticus	K17	Rodentia-Arvni-K17	FALSE
XP_031207357.1	Rodentia_Mastomys-coucha	K17	Rodentia-Masco-K17	FALSE
XP_005368265.1	Rodentia_Microtus-ochrogaster	K17	Rodentia-Micoc-K17	FALSE
XP_032622913.1	Testudines_Chelonoidis-abingdonii	K17	Testudines-Cheab-K17	FALSE
XP_041954997.1	Actinopterygi_Alosa-sapidissima	K18	Actinopterygi-Alosa-K18	FALSE
XP_033793144.1	Amphibians_Geotrypetes-seraphini	K18	Amphibians-Geose-K18	FALSE
XP_019816060.1	Artiodactyla_Bos-indicus	K18	Artiodactyla-Bosin-K18	FALSE
NP_001179024.1	Artiodactyla_Bos-taurus	K18	Artiodactyla-Bosta-K18	FALSE
XP_006046668.1	Artiodactyla_Bubalus-bubalis	K18	Artiodactyla-Bubbu-K18	FALSE
XP_013805087.1	Aves_Apteryx-mantelli-mantelli	K18	Aves-Aptma-K18	FALSE
XP_025912288.1	Aves_Apteryx-rowi	K18	Aves-Aptro-K18	FALSE
XP_035426939.1	Aves_Cygnus-atratus	K18	Aves-Cygat-K18	FALSE
XP_036720567.1	Cetacea_Balaenoptera-musculus	K18	Cetacea-Balmu-K18	FALSE
XP_022427797.1	Cetacea_Delphinapterus-leucas	K18	Cetacea-Delle-K18	FALSE
XP_007448331.1	Cetacea_Lipotes-vexillifer	K18	Cetacea-Lipve-K18	FALSE
XP_036993414.1	Chiroptera_Artibeus-jamaicensis	K18	Chiroptera-Artja-K18	FALSE
XP_024431541.1	Chiroptera_Desmodus-rotundus	K18	Chiroptera-Desro-K18	FALSE
XP_035879349.1	Chiroptera_Phyllostomus-discolor	K18	Chiroptera-Phydi-K18	FALSE
XP_041036179.1	Chondrichthyes_Carcharodon-carcharias	K18	Chondrichthyes-Carca-K18	FALSE
XP_020382042.1	Chondrichthyes_Rhincodon-typus	K18	Chondrichthyes-Rhity-K18	FALSE
XP_005986203.1	Coelacanthimorpha_Latimeria-chalumnae	K18	Coelacanthimorpha-Latch-K18	FALSE
Q5K2N9.1	Dipnoi_Protopterus-aethiopicus	K18	Dipnoi-Proae-K18	FALSE
NP_000215.1	Homo-sapiens	K18	Homsa-K18	FALSE
CAC87098.1	Hyperoartia_Lampetra-fluviatilis	K18	Hyperoartia-Lamfl-K18	FALSE
XP_001377493.2	Marsupialia_Monodelphis-domestica	K18	Marsupialia-Mondo-K18	FALSE
XP_036614407.1	Marsupialia_Trichosurus-vulpecula	K18	Marsupialia-Trivu-K18	FALSE
XP_027714132.1	Marsupialia_Vombatus-ursinus	K18	Marsupialia-Vomur-K18	FALSE
XP_028930001.1	Monotremata_Ornithorhynchus-anatinus	K18	Monotremata-Ornan-K18	FALSE
XP_038608056.1	Monotremata_Tachyglossus-aculeatus	K18	Monotremata-Tacac-K18	FALSE
XP_015348899.1	Rodentia_Marmota-marmota-marmota	K18	Rodentia-Marma-K18	FALSE
KAF7473351.1	Rodentia_Marmota-monax	K18	Rodentia-Marmo-K18	FALSE
XP_026254568.1	Rodentia_Urocitellus-parryii	K18	Rodentia-Uropa-K18	FALSE
XP_007435740.1	Squamata_Python-bivittatus	K18	Squamata-Pytbi-K18	FALSE
KAF7240308.1	Squamata_Varanus-komodoensis	K18	Squamata-Varko-K18	FALSE
KAG6926840.1	Testudines_Chelydra-serpentina	K18	Testudines-Chese-K18	FALSE
XP_030410382.1	Testudines_Gopherus-evgoodei	K18	Testudines-Gopev-K18	FALSE
XP_039370796.1	Testudines_Mauremys-reevesii	K18	Testudines-Maure-K18	FALSE
XP_022061666.1	Actinopterygi_Acanthochromis-polyacanthus	K19	Actinopterygi-Acapo-K19	FALSE
XP_028675623.1	Actinopterygi_Erpetoichthys-calabaricus	K19	Actinopterygi-Erpca-K19	FALSE
XP_015217803.1	Actinopterygi_Lepisosteus-oculatus	K19	Actinopterygi-Lepoc-K19	FALSE
XP_004538774.1	Actinopterygi_Maylandia-zebra	K19	Actinopterygi-Mayze-K19	FALSE
XP_003454679.1	Actinopterygi_Oreochromis-niloticus	K19	Actinopterygi-Oreni-K19	FALSE
XP_033774770.1	Amphibians_Geotrypetes-seraphini	K19	Amphibians-Geose-K19	FALSE
XP_030076445.1	Amphibians_Microcaecilia-unicolor	K19	Amphibians-Micun-K19	FALSE
XP_030076598.1	Amphibians_Microcaecilia-unicolor	K19	Amphibians-Micun-K19	FALSE
XP_030077853.1	Amphibians_Microcaecilia-unicolor	K19	Amphibians-Micun-K19	FALSE
XP_029428371.1	Amphibians_Rhinatrema-bivittatum	K19	Amphibians-Rhibi-K19	FALSE
XP_029429097.1	Amphibians_Rhinatrema-bivittatum	K19	Amphibians-Rhibi-K19	FALSE
NP_001084992.1	Amphibians_Xenopus-laevis	K19	Amphibians-Xenla-K19	FALSE
NP_001090324.1	Amphibians_Xenopus-laevis	K19	Amphibians-Xenla-K19	FALSE
XP_010984309.1	Artiodactyla_Camelus-dromedarius	K19	Artiodactyla-Camdr-K19	FALSE
XP_027830330.1	Artiodactyla_Ovis-aries	K19	Artiodactyla-Oviar-K19	FALSE
XP_003131485.1	Artiodactyla_Sus-scrofa	K19	Artiodactyla-Sussc-K19	FALSE
NWI13844.1	Aves_Crypturellus-soui	K19	Aves-Cryso-K19	FALSE
NXA40936.1	Aves_Eudromia-elegans	K19	Aves-Eudel-K19	FALSE
NXD17590.1	Aves_Nothocercus-nigrocapillus	K19	Aves-Notni-K19	FALSE
XP_026950181.1	Cetacea_Lagenorhynchus-obliquidens	K19	Cetacea-Lagob-K19	FALSE
XP_004282830.1	Cetacea_Orcinus-orca	K19	Cetacea-Orcor-K19	FALSE
XP_032472447.1	Cetacea_Phocoena-sinus	K19	Cetacea-Phosi-K19	FALSE
XP_008143409.1	Chiroptera_Eptesicus-fuscus	K19	Chiroptera-Eptfu-K19	FALSE
XP_006094999.1	Chiroptera_Myotis-lucifugus	K19	Chiroptera-Myolu-K19	FALSE
XP_006924702.1	Chiroptera_Pteropus-alecto	K19	Chiroptera-Pteal-K19	FALSE
NP_001279498.1	Chondrichthyes_Callorhinchus-milii	K19	Chondrichthyes-Calmi-K19	FALSE
XP_007907608.1	Chondrichthyes_Callorhinchus-milii	K19	Chondrichthyes-Calmi-K19	FALSE
XP_041029614.1	Chondrichthyes_Carcharodon-carcharias	K19	Chondrichthyes-Carca-K19	FALSE
XP_020391256.1	Chondrichthyes_Rhincodon-typus	K19	Chondrichthyes-Rhity-K19	FALSE
XP_019405928.1	Crocodylia_Crocodylus-porosus	K19	Crocodylia-Cropo-K19	FALSE
NP_002267.2	Homo-sapiens	K19	Homsa-K19	FALSE
XP_020828411.1	Marsupialia_Phascolarctos-cinereus	K19	Marsupialia-Phaci-K19	FALSE
XP_012403753.1	Marsupialia_Sarcophilus-harrisii	K19	Marsupialia-Sarha-K19	FALSE
XP_036610460.1	Marsupialia_Trichosurus-vulpecula	K19	Marsupialia-Trivu-K19	FALSE
XP_028931283.1	Monotremata_Ornithorhynchus-anatinus	K19	Monotremata-Ornan-K19	FALSE
XP_038609419.1	Monotremata_Tachyglossus-aculeatus	K19	Monotremata-Tacac-K19	FALSE
AKZ42289.1	Rodentia_Castor-fiber	K19	Rodentia-Casfi-K19	FALSE
XP_005321902.1	Rodentia_Ictidomys-tridecemlineatus	K19	Rodentia-Icttr-K19	FALSE
XP_008833462.1	Rodentia_Nannospalax-galili	K19	Rodentia-Nanga-K19	FALSE
XP_015277989.1	Squamata_Gekko-japonicus	K19	Squamata-Gekja-K19	FALSE
XP_028558129.1	Squamata_Podarcis-muralis	K19	Squamata-Podmu-K19	FALSE
XP_028558698.1	Squamata_Podarcis-muralis	K19	Squamata-Podmu-K19	FALSE
XP_042327952.1	Squamata_Sceloporus-undulatus	K19	Squamata-Sceun-K19	FALSE
XP_034991322.1	Squamata_Zootoca-vivipara	K19	Squamata-Zoovi-K19	FALSE
XP_032624256.1	Testudines_Chelonoidis-abingdonii	K19	Testudines-Cheab-K19	FALSE
XP_023956574.1	Testudines_Chrysemys-picta-bellii	K19	Testudines-Chrpi-K19	FALSE
XP_039372630.1	Testudines_Mauremys-reevesii	K19	Testudines-Maure-K19	FALSE
XP_024049199.1	Testudines_Terrapene-carolina-triunguis	K19	Testudines-Terca-K19	FALSE
XP_034611802.1	Testudines_Trachemys-scripta-elegans	K19	Testudines-Trasc-K19	FALSE
XP_034611927.1	Testudines_Trachemys-scripta-elegans	K19	Testudines-Trasc-K19	FALSE
XP_030076749.1	Amphibians_Microcaecilia-unicolor	K20	Amphibians-Micun-K20	FALSE
XP_040101339.1	Artiodactyla_Oryx-dammah	k20	Artiodactyla-Oryda-k20	FALSE
XP_004012924.2	Artiodactyla_Ovis-aries	K20	Artiodactyla-Oviar-K20	FALSE
XP_003131510.1	Artiodactyla_Sus-scrofa	K20	Artiodactyla-Sussc-K20	FALSE
NXK50937.1	Aves_Chauna-torquata	K20	Aves-Chato-K20	FALSE
NXS65290.1	Aves_Pandion-haliaetus	K20	Aves-Panha-K20	FALSE
XP_010294663.1	Aves_Phaethon-lepturus	K20	Aves-Phale-K20	FALSE
XP_016070567.1	Chiroptera_Miniopterus-natalensis	K20	Chiroptera-Minna-K20	FALSE
XP_005862044.1	Chiroptera_Myotis-brandtii	K20	Chiroptera-Myobr-K20	FALSE
XP_036198090.1	Chiroptera_Myotis-myotis	K20	Chiroptera-Myomy-K20	FALSE
NP_061883.1	Homo-sapiens	K20	Homsa-K20	FALSE
XP_003768294.1	Marsupialia_Sarcophilus-harrisii	K20	Marsupialia-Sarha-K20	FALSE
XP_036612942.1	Marsupialia_Trichosurus-vulpecula	K20	Marsupialia-Trivu-K20	FALSE
XP_027728969.1	Marsupialia_Vombatus-ursinus	K20	Marsupialia-Vomur-K20	FALSE
XP_028931908.1	Monotremata_Ornithorhynchus-anatinus	K20	Monotremata-Ornan-K20	FALSE
XP_038609552.1	Monotremata_Tachyglossus-aculeatus	K20	Monotremata-Tacac-K20	FALSE
XP_034363492.1	Rodentia_Arvicanthis-niloticus	K20	Rodentia-Arvni-K20	FALSE
ERE68029.1	Rodentia_Cricetulus-griseus	K20	Rodentia-Crigr-K20	FALSE
XP_031208665.1	Rodentia_Mastomys-coucha	K20	Rodentia-Masco-K20	FALSE
XP_021033847.1	Rodentia_Mus-caroli	K20	Rodentia-Musca-K20	FALSE
XP_023956553.1	Testudines_Chrysemys-picta-bellii	K20	Testudines-Chrpi-K20	FALSE
XP_005899654.1	Artiodactyla_Bos-mutus	K23	Artiodactyla-Bosmu-K23	FALSE
XP_006068703.1	Artiodactyla_Bubalus-bubalis	K23	Artiodactyla-Bubbu-K23	FALSE
XP_040101338.1	Artiodactyla_Oryx-dammah	K23	Artiodactyla-Oryda-K23	FALSE
XP_005030403.4	Aves_Anas-platyrhynchos	K23	Aves-Anapl-K23	FALSE
XP_032058651.1	Aves_Aythya-fuligula	K23	Aves-Aytfu-K23	FALSE
XP_035203496.1	Aves_Oxyura-jamaicensis	K23	Aves-Oxyja-K23	FALSE
XP_028021114.1	Cetacea_Balaenoptera-acutorostrata-scammoni	K23	Cetacea-Balac-K23	FALSE
XP_036691876.1	Cetacea_Balaenoptera-musculus	K23	Cetacea-Balmu-K23	FALSE
XP_008143245.1	Chiroptera_Eptesicus-fuscus	K23	Chiroptera-Eptfu-K23	FALSE
XP_005861903.1	Chiroptera_Myotis-brandtii	K23	Chiroptera-Myobr-K23	FALSE
XP_006095022.1	Chiroptera_Myotis-lucifugus	K23	Chiroptera-Myolu-K23	FALSE
XP_019405926.1	Crocodylia_Crocodylus-porosus	K23	Crocodylia-Cropo-K23	FALSE
NP_056330.3	Homo-sapiens	K23	Homsa-K23	FALSE
XP_012403837.1	Marsupialia_Sarcophilus-harrisii	K23	Marsupialia-Sarha-K23	FALSE
XP_036614124.1	Marsupialia_Trichosurus-vulpecula	K23	Marsupialia-Trivu-K23	FALSE
XP_027728936.1	Marsupialia_Vombatus-ursinus	K23	Marsupialia-Vomur-K23	FALSE
XP_007662433.2	Monotremata_Ornithorhynchus-anatinus	K23	Monotremata-Ornan-K23	FALSE
XP_038609551.1	Monotremata_Tachyglossus-aculeatus	K23	Monotremata-Tacac-K23	FALSE
XP_005321888.1	Rodentia_Ictidomys-tridecemlineatus	K23	Rodentia-Icttr-K23	FALSE
XP_015351234.1	Rodentia_Marmota-marmota-marmota	K23	Rodentia-Marma-K23	FALSE
XP_039209926.1	Squamata_Crotalus-tigris	K23	Squamata-Croti-K23	FALSE
XP_015687768.1	Squamata_Protobothrops-mucrosquamatus	K23	Squamata-Promu-K23	FALSE
XP_026577804.1	Squamata_Pseudonaja-textilis	k23	Squamata-Psete-k23	FALSE
TFK10624.1	Testudines_Platysternon-megacephalum	K23	Testudines-Plame-K23	FALSE
XP_026510570.1	Testudines_Terrapene-carolina-triunguis	K23	Testudines-Terca-K23	FALSE
XP_034611835.1	Testudines_Trachemys-scripta-elegans	K23	Testudines-Trasc-K23	FALSE
XP_020922673.1	Artiodactyla_Sus-scrofa	K24	Artiodactyla-Sussc-K24	FALSE
XP_031541857.1	Artiodactyla_Vicugna-pacos	K24	Artiodactyla-Vicpa-K24	FALSE
XP_028008959.1	Chiroptera_Eptesicus-fuscus	K24	Chiroptera-Eptfu-K24	FALSE
XP_005861909.1	Chiroptera_Myotis-brandtii	K24	Chiroptera-Myobr-K24	FALSE
XP_006100894.1	Chiroptera_Myotis-lucifugus	K24	Chiroptera-Myolu-K24	FALSE
XP_019406061.1	Crocodylia_Crocodylus-porosus	K24	Crocodylia-Cropo-K24	FALSE
NP_061889.2	Homo-sapiens	K24	Homsa-K24	FALSE
XP_020853215.1	Marsupialia_Phascolarctos-cinereus	K24	Marsupialia-Phaci-K24	FALSE
XP_036611162.1	Marsupialia_Trichosurus-vulpecula	K24	Marsupialia-Trivu-K24	FALSE
XP_027728849.1	Marsupialia_Vombatus-ursinus	K24	Marsupialia-Vomur-K24	FALSE
XP_001512134.1	Monotremata_Ornithorhynchus-anatinus	K24	Monotremata-Ornan-K24	FALSE
XP_038610165.1	Monotremata_Tachyglossus-aculeatus	K24	Monotremata-Tacac-K24	FALSE
XP_027778335.1	Rodentia_Marmota-flaviventris	K24	Rodentia-Marfl-K24	FALSE
XP_015351397.1	Rodentia_Marmota-marmota-marmota	K24	Rodentia-Marma-K24	FALSE
XP_026242796.1	Rodentia_Urocitellus-parryii	K24	Rodentia-Uropa-K24	FALSE
XP_008111591.1	Squamata_Anolis-carolinensis	K24	Squamata-Anoca-K24	FALSE
XP_015265755.1	Squamata_Gekko-japonicus	K24	Squamata-Gekja-K24	FALSE
XP_015687766.1	Squamata_Protobothrops-mucrosquamatus	K24	Squamata-Promu-K24	FALSE
XP_007440302.1	Squamata_Python-bivittatus	K24	Squamata-Pytbi-K24	FALSE
XP_042330581.1	Squamata_Sceloporus-undulatus	K24	Squamata-Sceun-K24	FALSE
XP_032094056.1	Squamata_Thamnophis-elegans	K24	Squamata-Thael-K24	FALSE
XP_013929369.1	Squamata_Thamnophis-sirtalis	K24	Squamata-Thasi-K24	FALSE
XP_032644867.1	Testudines_Chelonoidis-abingdonii	K24	Testudines-Cheab-K24	FALSE
KAG6929795.1	Testudines_Chelydra-serpentina	K24	Testudines-Chese-K24	FALSE
XP_023956552.1	Testudines_Chrysemys-picta-bellii	K24	Testudines-Chrpi-K24	FALSE
XP_038241721.1	Testudines_Dermochelys-coriacea	K24	Testudines-Derco-K24	FALSE
XP_039372625.1	Testudines_Mauremys-reevesii	K24	Testudines-Maure-K24	FALSE
NP_001068991.1	Artiodactyla_Bos-taurus	K25	Artiodactyla-Bosta-K25	FALSE
NP_001272695.1	Artiodactyla_Capra-hircus	K25	Artiodactyla-Caphi-K25	FALSE
XP_040101347.1	Artiodactyla_Oryx-dammah	K25	Artiodactyla-Oryda-K25	FALSE
XP_008143182.1	Chiroptera_Eptesicus-fuscus	K25	Chiroptera-Eptfu-K25	FALSE
XP_028376247.1	Chiroptera_Phyllostomus-discolor	K25	Chiroptera-Phydi-K25	FALSE
XP_016006474.2	Chiroptera_Rousettus-aegyptiacus	K25	Chiroptera-Rouae-K25	FALSE
NP_853512.1	Homo-sapiens	K25	Homsa-K25	FALSE
XP_001365721.1	Marsupialia_Monodelphis-domestica	K25	Marsupialia-Mondo-K25	FALSE
XP_020853212.1	Marsupialia_Phascolarctos-cinereus	K25	Marsupialia-Phaci-K25	FALSE
XP_027729095.1	Marsupialia_Vombatus-ursinus	K25	Marsupialia-Vomur-K25	FALSE
XP_001520523.2	Monotremata_Ornithorhynchus-anatinus	K25	Monotremata-Ornan-K25	FALSE
XP_038610682.1	Monotremata_Tachyglossus-aculeatus	K25	Monotremata-Tacac-K25	FALSE
XP_042529816.1	Rodentia_Dipodomys-spectabilis	K25	Rodentia-Dipsp-K25	FALSE
XP_027778333.1	Rodentia_Marmota-flaviventris	K25	Rodentia-Marfl-K25	FALSE
XP_004633789.1	Rodentia_Octodon-degus	K25	Rodentia-Octde-K25	FALSE
XP_013827415.2	Artiodactyla_Capra-hircus	K26	Artiodactyla-Caphi-K26	FALSE
OWK14938.1	Artiodactyla_Cervus-elaphus-hippelaphus	K26	Artiodactyla-Cerel-K26	FALSE
XP_004012921.1	Artiodactyla_Ovis-aries	K26	Artiodactyla-Oviar-K26	FALSE
XP_005862046.1	Chiroptera_Myotis-brandtii	K26	Chiroptera-Myobr-K26	FALSE
XP_006774415.1	Chiroptera_Myotis-davidii	K26	Chiroptera-Myoda-K26	FALSE
XP_036198040.1	Chiroptera_Myotis-myotis	K26	Chiroptera-Myomy-K26	FALSE
NP_853517.2	Homo-sapiens	K26	Homsa-K26	FALSE
XP_001365658.1	Marsupialia_Monodelphis-domestica	K26	Marsupialia-Mondo-K26	FALSE
XP_003768297.1	Marsupialia_Sarcophilus-harrisii	K26	Marsupialia-Sarha-K26	FALSE
XP_036611772.1	Marsupialia_Trichosurus-vulpecula	K26	Marsupialia-Trivu-K26	FALSE
XP_020010475.1	Rodentia_Castor-canadensis	K26	Rodentia-Casca-K26	FALSE
XP_042526502.1	Rodentia_Dipodomys-spectabilis	K26	Rodentia-Dipsp-K26	FALSE
XP_031208406.1	Rodentia_Mastomys-coucha	K26	Rodentia-Masco-K26	FALSE
NP_001272648.1	Artiodactyla_Capra-hircus	K27	Artiodactyla-Caphi-K27	FALSE
XP_040101345.1	Artiodactyla_Oryx-dammah	K27	Artiodactyla-Oryda-K27	FALSE
NP_001108235.1	Artiodactyla_Ovis-aries	K27	Artiodactyla-Oviar-K27	FALSE
XP_036985687.1	Chiroptera_Artibeus-jamaicensis	K27	Chiroptera-Artja-K27	FALSE
KAF6094548.1	Chiroptera_Phyllostomus-discolor	K27	Chiroptera-Phydi-K27	FALSE
XP_036889130.1	Chiroptera_Sturnira-hondurensis	K27	Chiroptera-Stuho-K27	FALSE
NP_853515.2	Homo-sapiens	K27	Homsa-K27	FALSE
XP_020853203.1	Marsupialia_Phascolarctos-cinereus	K27	Marsupialia-Phaci-K27	FALSE
XP_003768296.1	Marsupialia_Sarcophilus-harrisii	K27	Marsupialia-Sarha-K27	FALSE
XP_027728535.1	Marsupialia_Vombatus-ursinus	K27	Marsupialia-Vomur-K27	FALSE
XP_001512895.1	Monotremata_Ornithorhynchus-anatinus	K27	Monotremata-Ornan-K27	FALSE
XP_001513002.1	Monotremata_Ornithorhynchus-anatinus	K27	Monotremata-Ornan-K27	FALSE
XP_038609724.1	Monotremata_Tachyglossus-aculeatus	K27	Monotremata-Tacac-K27	FALSE
XP_020010472.1	Rodentia_Castor-canadensis	K27	Rodentia-Casca-K27	FALSE
XP_027283543.1	Rodentia_Cricetulus-griseus	K27	Rodentia-Crigr-K27	FALSE
KAF7472426.1	Rodentia_Marmota-monax	K27	Rodentia-Marmo-K27	FALSE
XP_010973780.2	Artiodactyla_Camelus-dromedarius	K28	Artiodactyla-Camdr-K28	FALSE
EPY79903.1	Artiodactyla_Camelus-ferus	K28	Artiodactyla-Camfe-K28	FALSE
XP_017920532.1	Artiodactyla_Capra-hircus	K28	Artiodactyla-Caphi-K28	FALSE
XP_040101344.1	Artiodactyla_Oryx-dammah	K28	Artiodactyla-Oryda-K28	FALSE
XP_019494119.1	Chiroptera_Hipposideros-armiger	K28	Chiroptera-Hipar-K28	FALSE
XP_016070583.1	Chiroptera_Miniopterus-natalensis	K28	Chiroptera-Minna-K28	FALSE
XP_032946679.1	Chiroptera_Rhinolophus-ferrumequinum	K28	Chiroptera-Rhife-K28	FALSE
NP_853513.2	Homo-sapiens	K28	Homsa-K28	FALSE
XP_020853227.1	Marsupialia_Phascolarctos-cinereus	K28	Marsupialia-Phaci-K28	FALSE
XP_031822099.1	Marsupialia_Sarcophilus-harrisii	K28	Marsupialia-Sarha-K28	FALSE
XP_027728534.1	Marsupialia_Vombatus-ursinus	K28	Marsupialia-Vomur-K28	FALSE
XP_001520530.1	Monotremata_Ornithorhynchus-anatinus	K28	Monotremata-Ornan-K28	FALSE
XP_038609694.1	Monotremata_Tachyglossus-aculeatus	K28	Monotremata-Tacac-K28	FALSE
XP_004655485.1	Rodentia_Jaculus-jaculus	K28	Rodentia-Jacja-K28	FALSE
XP_021032344.1	Rodentia_Mus-caroli	K28	Rodentia-Musca-K28	FALSE
NP_081850.1	Rodentia_Mus-musculus	K28	Rodentia-Musmu-K28	FALSE
NP_001069974.1	Artiodactyla_Bos-taurus	K31	Artiodactyla-Bosta-K31	FALSE
XP_007177676.1	Cetacea_Balaenoptera-acutorostrata-scammoni	K31	Cetacea-Balac-K31	FALSE
XP_007465276.1	Cetacea_Lipotes-vexillifer	K31	Cetacea-Lipve-K31	FALSE
XP_036124319.1	Chiroptera_Molossus-molossus	K31	Chiroptera-Molmo-K31	FALSE
KAF6094551.1	Chiroptera_Phyllostomus_discolor	K31	Chiroptera-Phydi-K31	FALSE
XP_016006482.2	Chiroptera_Rousettus-aegyptiacus	K31	Chiroptera-Rouae-K31	FALSE
CBI83131.1	Crocodylia_Crocodylus-niloticus	K31	Crocodylia-Croni-K31	FALSE
CBK33802.1	Crocodylia_Crocodylus-niloticus	K31	Crocodylia-Croni-K31	FALSE
NP_002268.2	Homo-sapiens	K31	Homsa-K31	FALSE
XP_001364494.1	Marsupialia_Monodelphis-domestica	K31	Marsupialia-Mondo-K31	FALSE
XP_001368283.1	Marsupialia_Monodelphis-domestica	K31	Marsupialia-Mondo-K31	FALSE
XP_003768278.1	Marsupialia_Sarcophilus-harrisii	K31	Marsupialia-Sarha-K31	FALSE
XP_036610689.1	Marsupialia_Trichosurus-vulpecula	K31	Marsupialia-Trivu-K31	FALSE
XP_036610844.1	Marsupialia_Trichosurus-vulpecula	K31	Marsupialia-Trivu-K31	FALSE
XP_027726435.1	Marsupialia_Vombatus-ursinus	K31	Marsupialia-Vomur-K31	FALSE
XP_001505493.2	Monotremata_Ornithorhynchus-anatinus	K31	Monotremata-Ornan-K31	FALSE
XP_038609498.1	Monotremata_Tachyglossus-aculeatus	K31	Monotremata-Tacac-K31	FALSE
XP_038609514.1	Monotremata_Tachyglossus-aculeatus	K31	Monotremata-Tacac-K31	FALSE
XP_038610178.1	Monotremata_Tachyglossus-aculeatus	K31	Monotremata-Tacac-K31	FALSE
XP_015351222.1	Rodentia_Marmota-marmota-marmota	K31	Rodentia-Marma-K31	FALSE
XP_006247454.1	Rodentia_Rattus-norvegicus	K31	Rodentia-Ratno-K31	FALSE
XP_020765706.1	Artiodactyla_Odocoileus-virginianus-texanus	K32	Artiodactyla-Odovi-K32	FALSE
XP_004012948.3	Artiodactyla_Ovis-aries	K32	Artiodactyla-Oviar-K32	FALSE
XP_036985641.1	Chiroptera_Artibeus-jamaicensis	K32	Chiroptera-Artja-K32	FALSE
XP_006925167.1	Chiroptera_Pteropus-alecto	K32	Chiroptera-Pteal-K32	FALSE
XP_036889101.1	Chiroptera_Sturnira-hondurensis	K32	Chiroptera-Stuho-K32	FALSE
NP_002269.3	Homo-sapiens	K32	Homsa-K32	FALSE
XP_012403745.2	Marsupialia_Sarcophilus-harrisii	K32	Marsupialia-Sarha-K32	FALSE
XP_036610816.1	Marsupialia_Trichosurus-vulpecula	K32	Marsupialia-Trivu-K32	FALSE
XP_027726193.1	Marsupialia_Vombatus-ursinus	K32	Marsupialia-Vomur-K32	FALSE
XP_038610181.1	Monotremata_Tachyglossus-aculeatus	K32	Monotremata-Tacac-K32	FALSE
XP_004655465.1	Rodentia_Jaculus-jaculus	K32	Rodentia-Jacja-K32	FALSE
XP_027803015.1	Rodentia_Marmota-flaviventris	K32	Rodentia-Marfl-K32	FALSE
XP_015351377.1	Rodentia_Marmota-marmota-marmota	K32	Rodentia-Marma-K32	FALSE
XP_010966327.1	Artiodactyla_Camelus-bactrianus	K33	Artiodactyla-Camba-K33	FALSE
XP_010984301.2	Artiodactyla_Camelus-dromedarius	K33	Artiodactyla-Camdr-K33	FALSE
XP_010984322.2	Artiodactyla_Camelus-dromedarius	K33	Artiodactyla-Camdr-K33	FALSE
XP_019522550.1	Chiroptera_Hipposideros-armiger	K33	Chiroptera-Hipar-K33	FALSE
XP_036263650.1	Chiroptera_Pipistrellus-kuhlii	K33	Chiroptera-Pipku-K33	FALSE
XP_032946560.1	Chiroptera_Rhinolophus-ferrumequinum	K33	Chiroptera-Rhife-K33	FALSE
XP_016006478.2	Chiroptera_Rousettus-aegyptiacus	K33	Chiroptera-Rouae-K33	FALSE
XP_016006479.2	Chiroptera_Rousettus-aegyptiacus	K33	Chiroptera-Rouae-K33	FALSE
XP_012403748.1	Marsupialia_Sarcophilus-harrisii	K33	Marsupialia-Sarha-K33	FALSE
XP_012893209.1	Rodentia_Dipodomys-ordii	K33	Rodentia-Dipor-K33	FALSE
XP_042529217.1	Rodentia_Dipodomys-spectabilis	K33	Rodentia-Dipsp-K33	FALSE
XP_042529290.1	Rodentia_Dipodomys-spectabilis	K33	Rodentia-Dipsp-K33	FALSE
XP_028636315.1	Rodentia_Grammomys-surdaster	K33	Rodentia-Grasu-K33	FALSE
XP_004655463.1	Rodentia_Jaculus-jaculus	K33	Rodentia-Jacja-K33	FALSE
XP_040603962.1	Rodentia_Mesocricetus-auratus	K33	Rodentia-Mesau-K33	FALSE
XP_008833450.1	Rodentia_Nannospalax-galili	K33	Rodentia-Nanga-K33	FALSE
NP_001008757.1	Rodentia_Rattus-norvegicus	K33	Rodentia-Ratno-K33	FALSE
NP_001008819.1	Rodentia_Rattus-norvegicus	K33	Rodentia-Ratno-K33	FALSE
XP_032768409.1	Rodentia_Rattus-rattus	K33	Rodentia-Ratra-K33	FALSE
NP_004129.2	Homo-sapiens	K33a	Homsa-K33a	FALSE
NP_002270.1	Homo-sapiens	K33b	Homsa-K33b	FALSE
O76011.2	Homo-sapiens	K34	Homsa-K34	FALSE
XP_020853245.1	Marsupialia_Phascolarctos-cinereus	K34	Marsupialia-Phaci-K34	FALSE
XP_036611226.1	Marsupialia_Trichosurus-vulpecula	K34	Marsupialia-Trivu-K34	FALSE
XP_027728877.1	Marsupialia_Vombatus-ursinus	K34	Marsupialia-Vomur-K34	FALSE
XP_028931100.1	Monotremata_Ornithorhynchus-anatinus	K34	Monotremata-Ornan-K34	FALSE
XP_004655464.1	Rodentia_Jaculus-jaculus	K34	Rodentia-Jacja-K34	FALSE
XP_010840853.1	Artiodactyla_Bison-bison-bison	K35	Artiodactyla-Bisbi-K35	FALSE
NP_001069541.1	Artiodactyla_Bos-taurus	K35	Artiodactyla-Bosta-K35	FALSE
XP_003131482.3	Artiodactyla_Sus-scrofa	K35	Artiodactyla-Sussc-K35	FALSE
XP_016070571.1	Chiroptera_Miniopterus-natalensis	K35	Chiroptera-Minna-K35	FALSE
XP_036124216.1	Chiroptera_Molossus-molossus	K35	Chiroptera-Molmo-K35	FALSE
XP_006095002.1	Chiroptera_Myotis-lucifugus	K35	Chiroptera-Myolu-K35	FALSE
NP_002271.3	Homo-sapiens	K35	Homsa-K35	FALSE
XP_020828366.1	Marsupialia_Phascolarctos-cinereus	K35	Marsupialia-Phaci-K35	FALSE
XP_027726370.1	Marsupialia_Vombatus-ursinus	K35	Marsupialia-Vomur-K35	FALSE
XP_001368092.1	Maruspialia_Monodelphis-domestica	K35	Maruspialia-Mondo-K35	FALSE
XP_020007652.1	Rodentia_Castor-canadensis	K35	Rodentia-Casca-K35	FALSE
XP_012892968.1	Rodentia_Dipodomys-ordii	K35	Rodentia-Dipor-K35	FALSE
XP_042529005.1	Rodentia_Dipodomys-spectabilis	K35	Rodentia-Dipsp-K35	FALSE
XP_010984306.2	Artiodactyla_Camelus-dromedarius	K36	Artiodactyla-Camdr-K36	FALSE
XP_006178754.2	Artiodactyla_Camelus-ferus	K36	Artiodactyla-Camfe-K36	FALSE
XP_006219306.1	Artiodactyla_Vicugna-pacos	K36	Artiodactyla-Vicpa-K36	FALSE
XP_013801846.1	Aves_Apteryx-mantelli-mantelli	K36	Aves-Aptma-K36	FALSE
XP_025912260.1	Aves_Apteryx-rowi	K36	Aves-Aptro-K36	FALSE
XP_007177677.1	Cetacea_Balaenoptera-acutorostrata-scammoni	K36	Cetacea-Balac-K36	FALSE
XP_036692681.1	Cetacea_Balaenoptera-musculus	K36	Cetacea-Balmu-K36	FALSE
MBV95301.1	Cetacea_Eschrichtius-robustus	K36	Cetacea-Escro-K36	FALSE
XP_006924704.1	Chiroptera_Pteropus-alecto	K36	Chiroptera-Pteal-K36	FALSE
XP_039729738.1	Chiroptera_Pteropus-giganteus	K36	Chiroptera-Ptegi-K36	FALSE
XP_011379568.1	Chiroptera_Pteropus-vampyrus	K36	Chiroptera-Pteva-K36	FALSE
NP_003762.1	Homo-sapiens	K36	Homsa-K36	FALSE
XP_001368059.1	Marsupialia_Monodelphis-domestica	K36	Marsupialia-Mondo-K36	FALSE
XP_003768276.1	Marsupialia_Sarcophilus-harrisii	K36	Marsupialia-Sarha-K36	FALSE
XP_027726189.1	Marsupialia_Vombatus-ursinus	K36	Marsupialia-Vomur-K36	FALSE
XP_001514298.2	Monotremata_Ornithorhynchus-anatinus	K36	Monotremata-Ornan-K36	FALSE
XP_038609338.1	Monotremata_Tachyglossus-aculeatus	K36	Monotremata-Tacac-K36	FALSE
XP_012892958.1	Rodentia_Dipodomys-ordii	K36	Rodentia-Dipor-K36	FALSE
XP_042529079.1	Rodentia_Dipodomys-spectabilis	K36	Rodentia-Dipsp-K36	FALSE
XP_026242677.1	Rodentia_Urocitellus-parryii	K36	Rodentia-Uropa-K36	FALSE
XP_015263101.1	Squamata_Gekko-japonicus	K36	Squamata-Gekja-K36	FALSE
XP_033026578.1	Squamata_Lacerta-agilis	K36	Squamata-Lacag-K36	FALSE
XP_028559483.1	Squamata_Podarcis-muralis	K36	Squamata-Podmu-K36	FALSE
XP_028559484.1	Squamata_Podarcis-muralis	K36	Squamata-Podmu-K36	FALSE
KAF7239136.1	Squamata_Varanus-komodoensis	K36	Squamata-Varko-K36	FALSE
XP_034990330.1	Squamata_Zootoca-vivipara	K36	Squamata-Zoovi-K36	FALSE
XP_039729453.1	Chiroptera_Pteropus-giganteus	K37	Chiroptera-Ptegi-K37	FALSE
XP_016006303.2	Chiroptera_Rousettus-aegyptiacus	K37	Chiroptera-Rouae-K37	FALSE
XP_036889097.1	Chiroptera_Sturnira-hondurensis	K37	Chiroptera-Stuho-K37	FALSE
NP_003761.3	Homo-sapiens	K37	Homsa-K37	FALSE
XP_001518445.2	Monotremata_Ornithorhynchus-anatinus	K37	Monotremata-Ornan-K37	FALSE
XP_038610179.1	Monotremata_Tachyglossus-aculeatus	K37	Monotremata-Tacac-K37	FALSE
XP_010841418.1	Artiodactyla_Bison-bison-bison	K38	Artiodactyla-Bisbi-K38	FALSE
XP_006041559.2	Artiodactyla_Bubalus-bubalis	K38	Artiodactyla-Bubbu-K38	FALSE
XP_005693869.2	Artiodactyla_Capra-hircus	K38	Artiodactyla-Caphi-K38	FALSE
NP_001108234.1	Artiodactyla_Ovis-aries	K38	Artiodactyla-Oviar-K38	FALSE
XP_016070572.1	Chiroptera_Miniopterus-natalensis	K38	Chiroptera-Minna-K38	FALSE
XP_006774445.1	Chiroptera_Myotis-davidii	K38	Chiroptera-Myoda-K38	FALSE
XP_016006305.2	Chiroptera_Rousettus-aegyptiacus	K38	Chiroptera-Rouae-K38	FALSE
NP_006762.3	Homo-sapiens	K38	Homsa-K38	FALSE
XP_020828388.1	Marsupialia_Phascolarctos-cinereus	K38	Marsupialia-Phaci-K38	FALSE
XP_012403747.1	Marsupialia_Sarcophilus-harrisii	K38	Marsupialia-Sarha-K38	FALSE
XP_036611025.1	Marsupialia_Trichosurus-vulpecula	K38	Marsupialia-Trivu-K38	FALSE
XP_027726205.1	Marsupialia_Vombatus-ursinus	K38	Marsupialia-Vomur-K38	FALSE
XP_010958733.1	Artiodactyla_Camelus-bactrianus	K39	Artiodactyla-Camba-K39	FALSE
XP_010973777.2	Artiodactyla_Camelus-dromedarius	K39	Artiodactyla-Camdr-K39	FALSE
XP_006186324.1	Artiodactyla_Camelus-ferus	K39	Artiodactyla-Camfe-K39	FALSE
XP_006924722.1	Chiroptera_Pteropus-alecto	K39	Chiroptera-Pteal-K39	FALSE
XP_039729466.1	Chiroptera_Pteropus-giganteus	K39	Chiroptera-Ptegi-K39	FALSE
XP_011381385.1	Chiroptera_Pteropus-vampyrus	K39	Chiroptera-Pteva-K39	FALSE
NP_998821.3	Homo-sapiens	K39	Homsa-K39	FALSE
XP_012892686.1	Rodentia_Dipodomys-ordii	K39	Rodentia-Dipor-K39	FALSE
XP_008833417.1	Rodentia_Nannospalax-galili	K39	Rodentia-Nanga-K39	FALSE
NP_001098888.1	Artiodactyla_Bos-taurus	K40	Artiodactyla-Bosta-K40	FALSE
XP_005693852.2	Artiodactyla_Capra-hircus	K40	Artiodactyla-Caphi-K40	FALSE
XP_004012926.2	Artiodactyla_Ovis-aries	K40	Artiodactyla-Oviar-K40	FALSE
XP_006924721.1	Chiroptera_Pteropus-alecto	K40	Chiroptera-Pteal-K40	FALSE
XP_039729469.1	Chiroptera_Pteropus-giganteus	K40	Chiroptera-Ptegi-K40	FALSE
CAH10353.1	Homo-sapiens	K40	Homsa-K40	FALSE
XP_020853233.1	Marsupialia_Phascolarctos-cinereus	K40	Marsupialia-Phaci-K40	FALSE
XP_036611076.1	Marsupialia_Trichosurus-vulpecula	K40	Marsupialia-Trivu-K40	FALSE
XP_027728893.1	Marsupialia_Vombatus-ursinus	K40	Marsupialia-Vomur-K40	FALSE
XP_007662434.2	Monotremata_Ornithorhynchus-anatinus	K40	Monotremata-Ornan-K40	FALSE
XP_038610169.1	Monotremata_Tachyglossus-aculeatus	K40	Monotremata-Tacac-K40	FALSE
XP_027283984.1	Rodentia_Cricetulus-griseus	K40	Rodentia-Crigr-K40	FALSE
XP_027802850.1	Rodentia_Marmota-flaviventris	K40	Rodentia-Marfl-K40	FALSE
XP_006971858.1	Rodentia_Peromyscus-maniculatus-bairdii	K40	Rodentia-Perma-K40	FALSE
MBN3318296.1	Actinopterygi_Atractosteus-spatula	K42	Actinopterygi-Atrsp-K42	FALSE
KFQ03885.1	Aves_Leptosomus-discolor	K42	Aves-Lepdi-K42	FALSE
AFM85801.1	Chondrichthyes_Callorhinchus-milii	K42	Chondrichthyes-Calmi-K42	FALSE
XP_014349205.1	Coelacanthimorpha_Latimeria-chalumnae	K42	Coelacanthimorpha-Latch-K42	FALSE
XP_003768263.1	Marsupialia_Sarcophilus-harrisii	K42	Marsupialia-Sarha-K42	FALSE
EMP40483.1	Testudines_Chelonia-mydas	K42	Testudines-Chemy-K42	FALSE
XP_030076250.1	Amphibians_Microcaecilia-unicolor	K47	Amphibians-Micun-K47	FALSE
XP_030077099.1	Amphibians_Microcaecilia-unicolor	K47	Amphibians-Micun-K47	FALSE
XP_005910993.1	Artiodactyla_Bos-mutus	K9	Artiodactyla-Bosmu-K9	FALSE
XP_032354003.1	Artiodactyla_Camelus-ferus	K9	Artiodactyla-Camfe-K9	FALSE
XP_006219318.1	Artiodactyla_Vicugna-pacos	K9	Artiodactyla-Vicpa-K9	FALSE
NP_000217.2	Homo-sapiens	K9	Homsa-K9	FALSE
XP_020828410.1	Marsupialia_Phascolarctos-cinereus	K9	Marsupialia-Phaci-K9	FALSE
XP_031824676.1	Marsupialia_Sarcophilus-harrisii	K9	Marsupialia-Sarha-K9	FALSE
XP_027283558.1	Rodentia_Cricetulus-griseus	K9	Rodentia-Crigr-K9	FALSE
XP_027802857.1	Rodentia_Marmota-flaviventris	K9	Rodentia-Marfl-K9	FALSE
XP_015351316.1	Rodentia_Marmota-marmota-marmota	K9	Rodentia-Marma-K9	FALSE
XP_035039591.1	Actinopterygi_Hippoglossus-stenolepis	K97	Actinopterygi-Hipst-K97	FALSE
XP_015765214.1	Cnidaria_Acropora-digitifera	Lamin	Cnidaria-Acrdi-Lamin	FALSE
XP_029186377.1	Cnidaria_Acropora-millepora	Lamin	Cnidaria-Acrmi-Lamin	FALSE
XP_031571997.1	Cnidaria_Actinia-tenebrosa	Lamin	Cnidaria-Actte-Lamin	FALSE
XP_020904780.1	Cnidaria_Exaiptasia-diaphana	Lamin	Cnidaria-Exadi-Lamin	FALSE
AWU22326.1	Cnidaria_Hydra-vulgaris	Lamin	Cnidaria-Hydvu-Lamin	FALSE
XP_001629288.1	Cnidaria_Nematostella-vectensis	Lamin	Cnidaria-Nemve-Lamin	FALSE
XP_027044820.1	Cnidaria_Pocillopora-damicornis	Lamin	Cnidaria-Pocda-Lamin	FALSE
PFX34838.1	Cnidaria_Stylophora-pistillata	Lamin	Cnidaria-Stypi-Lamin	FALSE
XP_022795594.1	Cnidaria_Stylophora-pistillata	Lamin	Cnidaria-Stypi-Lamin	FALSE
XP_019623980.1	Cephalochordata_Branchiostoma-belcheri	Non-IF	Cephalochordata-Brabe-Non-IF	FALSE
XP_019623986.1	Cephalochordata_Branchiostoma-belcheri	Non-IF	Cephalochordata-Brabe-Non-IF	FALSE
XP_035668049.1	Cephalochordata_Branchiostoma-floridae	Non-IF	Cephalochordata-Brafl-Non-IF	FALSE
Q04948.1	Cephalochordata_Branchiostoma-lanceolatum	Non-IF	Ceophalochordata-Brala-Non-IF	FALSE
XP_006041547.1	Artiodactyla_Bubalus-bubalis	P48	Artiodactyla-Bubbu-P48	FALSE
AGK23538.1	Amphibians_Dryophytes-cinereus	Toe-pad-K1	Amphibians-Dryci-Toe-pad-K1	FALSE
CAF4655381.1	Amphibians_Ranitomeya-imitator	Unnamed	Amphibians-Ranim-Unnamed	FALSE
CAF4945009.1	Amphibians_Ranitomeya-imitator	Unnamed	Amphibians-Ranim-Unnamed	FALSE
CAF4945051.1	Amphibians_Ranitomeya-imitator	Unnamed	Amphibians-Ranim-Unnamed	FALSE
CAF4945061.1	Amphibians_Ranitomeya-imitator	Unnamed	Amphibians-Ranim-Unnamed	FALSE
CAF4945077.1	Amphibians_Ranitomeya-imitator	Unnamed	Amphibians-Ranim-Unnamed	FALSE
CAF4945238.1	Amphibians_Ranitomeya-imitator	Unnamed	Amphibians-Ranim-Unnamed	FALSE
CAF4945274.1	Amphibians_Ranitomeya-imitator	Unnamed	Amphibians-Ranim-Unnamed	FALSE
CAF4945285.1	Amphibians_Ranitomeya-imitator	Unnamed	Amphibians-Ranim-Unnamed	FALSE
CAF4945297.1	Amphibians_Ranitomeya-imitator	Unnamed	Amphibians-Ranim-Unnamed	FALSE
CAF4945310.1	Amphibians_Ranitomeya-imitator	Unnamed	Amphibians-Ranim-Unnamed	FALSE
CAF4945226.1	Amphibians_Ranitomeya-imitator-unnamed	Unnamed	Amphibians-Ranim-Unnamed	FALSE
XP_004655484.1	Rodentia_Jaculus-jaculus	K10	Rodentia-Jacja-K10	TRUE	Stop Codon
XP_020641256.1	Squamata_Pogona-vitticeps	K10	Squamata-Pogvi-K10	TRUE	Stop Codon
XP_028021107.1	Cetacea_Balaenoptera-acutorostrata-scammoni	K12	Cetacea-Balac-K12	TRUE	Stop Codon
XP_039729450.1	Chiroptera_Pteropus-giganteus	K13	Chiroptera-Ptegi-K13	TRUE	Stop Codon
XP_040473608.1	Aves_Falco-naumanni	K14	Aves-Falna-K14	TRUE	Indel
XP_039729737.1	Chiroptera_Pteropus-giganteus	K14	Chiroptera-Ptegi-K14	TRUE	Indel
XP_040101240.1	Artiodactyla_Oryx-dammah	K15	Artiodactyla-Oryda-K15	TRUE	Indel
XP_028931281.1	Monotremata_Ornithorhynchus-anatinus	K15	Monotremata-Ornan-K15	TRUE	Indel
XP_025135930.1	Artiodactyla_Bubalus-bubalis	K16	Artiodactyla-Bubbu-K16	TRUE	Stop Codon
XP_015277885.1	Squamata_Gekko-japonicus	K18	Squamata-Gekja-K18	TRUE	Indel
XP_036691877.1	Cetacea_Balaenoptera-musculus	K20	Cetacea-Balmu-K20	TRUE	Stop Codon
XP_023985933.1	Cetacea_Physeter-catodon	K23	Ceatacea-Phyca-K23	TRUE	Stop Codon
XP_010958858.1	Artiodactyla_Camelus-bactrianus	K24	Artiodactyla-Camba-K24	TRUE	Stop Codon
XP_036691873.1	Cetacea_Balaenoptera-musculus	K24	Cetacea-Balmu-K24	TRUE	Stop Codon
XP_030618060.1	Cetacea_Delphinapterus-leucas	K24	Cetacea-Delle-K24	TRUE	Stop Codon
XP_033266957.1	Cetacea_Orcinus-orca	K24	Cetacea-Orcor-K24	TRUE	Stop Codon
XP_027680228.2	Testudines_Chelonia-mydas	K24	Testudines-Chemy-K24	TRUE	Indel
XP_038609882.1	Monotremata_Tachyglossus-aculeatus	K27	Monotremata-Tacac-K27	TRUE	Indel
XP_025135947.1	Artiodactyla_Bubalus-bubalis	K28	Artiodactyla-Bubbu-K28	TRUE	Indel
XP_007650049.1	Rodentia_Cricetulus-griseus	K31	Rodentia-Crigr-K31	TRUE	Stop Codon
XP_003131481.2	Artiodactyla_Sus-scrofa	K32	Artiodactyla-Sussc-K32	TRUE	Indel
XP_036692626.1	Cetacea_Balaenoptera-musculus	K32	Cetacea-Balmu-K32	TRUE	Stop Codon
XP_022413951.2	Cetacea_Delphinapterus-leucas	K32	Cetacea-Delle-K32	TRUE	Stop Codon
XP_033266666.1	Cetacea_Orcinus-orca	K32	Cetacea-Orcor-K32	TRUE	Stop Codon
XP_032354076.1	Artiodactyla_Camelus-ferus	K34	Artiodactyla-Camfe-K34	TRUE	Indel
XP_006095007.1	Chiroptera_Myotis-lucifugus	K34	Chiroptera-Myolu-K34	TRUE	Indel
XP_036263642.1	Chiroptera_Pipistrellus-kuhlii	K34	Chiroptera-Pipku-K34	TRUE	Indel
XP_032946589.1	Chiroptera_Rhinolophus-ferrumequinum	K34	Chiroptera-Rhife-K34	TRUE	Indel
XP_021481949.1	Rodentia_Meriones-unguiculatus	K34	Rodentia-Merun-K34	TRUE	Indel
XP_007465300.1	Cetacea_Lipotes-vexillifer	K35	Cetacea-Lipve-K35	TRUE	Indel
XP_029067465.1	Cetacea_Monodon-monoceros	K35	Cetacea-Monmo-K35	TRUE	Indel
XP_032471687.1	Cetacea_Phocoena-sinus	K35	Cetacea-Phosi-K35	TRUE	Indel
XP_019405925.1	Crocodylia_Crocodylus-porosus	K36	Crocodylia-Cropo-K36	TRUE	Stop Codon
XP_036691874.1	Cetacea_Balaenoptera-musculus	K39	Cetacea-Balmu-K39	TRUE	Stop Codon
XP_020010489.1	Rodentia_Castor-canadensis	K39	Rodentia-Casca-K39	TRUE	Indel
XP_028021108.1	Cetacea_Balaenoptera-acutorostrata-scammoni	K40	Cetacea-Balac-K40	TRUE	Stop Codon
XP_023985938.1	Cetacea_Physeter-catodon	K40	Cetacea-Phyca-K40	TRUE	Stop Codon
XP_036692627.1	Cetacea_Balaenoptera-musculus	K9	Cetacea-Balmu-K9	TRUE	Stop Codon
XP_023985941.1	Cetacea_Physeter-catodon	K9	Cetacea-Phyca-K9	TRUE	Stop Codon
XP_036611509.1	Marsupialia_Trichosurus-vulpecula	K9	Marsupialia-Trivu-K9	TRUE	Indel
XP_025135932.1	Artiodactyla_Bubalus-bubalis	P48	Artiodactyla-Bubbu-P48	TRUE	Indel
