# Supplementary material for: Update of the keratin gene family: evolution, tissue-specific expression patterns, and relevance to clinical disorders
Source: Hum Genomics. 2022 Jan 6;16:1. doi: 10.1186/s40246-021-00374-9 (PMC8733776; doi:10.1186/s40246-021-00374-9)
Supplement: Supplementary file 2 — Additional file 2. Table containing genes included in the phylogenetic tree for Type II Keratins. [file 40246_2021_374_MOESM2_ESM.xlsx]

## Sheet: Sheet1
Accession Code	Species (clade_species-name)	Protein Name	Name on Phylogenetic Tree	LOW_QUALITY	Predicted Mutation
XP_035238849.1	Actinopterygii_Anguilla-anguilla	K8	Actinopterygii-Angan-K8	FALSE
TTE51857.1	Actinopterygii_Bagarius-yarrelli	K8	Actinopterygii-Bagya-K8	FALSE
NP_571584.2	Actinopterygii_Danio-rerio	K4	Actinopterygii-Danre-K4	FALSE
XP_029357337.1	Actinopterygii_Echeneis-naucrates	IF-ON3	Actinopterygii-Echna-IF-ON3	FALSE
XP_028654375.1	Actinopterygii_Erpetoichthys-calabaricus	K-cochleal	Actinopterygii-Erpca-K-cochleal	FALSE
XP_028654376.1	Actinopterygii_Erpetoichthys-calabaricus	K-cochleal	Actinopterygii-Erpca-K-cochleal	FALSE
XP_028302386.1	Actinopterygii_Gouania-willdenowi	K8	Actinopterygii-Gouwi-K8	FALSE
XP_034089399.1	Actinopterygii_Gymnodraco-acuticeps	IF-ON3	Actinopterygii-Gymac-IF-ON3	FALSE
XP_036386448.1	Actinopterygii_Megalops-cyprinoides	K8	Actinopterygii-Megcy-K8	FALSE
XP_031603616.1	Actinopterygii_Oreochromis-aureus	K8	Actinopterygii-Oreau-K8	FALSE
XP_028261803.1	Actinopterygii_Parambassis-ranga	K8	Actinopterygii-Parra-K8	FALSE
XP_023660851.1	Actinopterygii_Paramormyrops-kingsleyae	K8	Actinopterygii-Parki-K8	FALSE
XP_041095235.1	Actinopterygii_Polyodon-spathula	K8	Actinopterygii-Polsp-K8	FALSE
XP_029102022.1	Actinopterygii_Scleropages-formosus	IF-ON3	Actinopterygii-Sclfo-IF-ON3	FALSE
XP_003973673.2	Actinopterygii_Takifugu-rubripes	IF-ON3	Actinopterygii-Takru-IF-ON3	FALSE
XP_040281912.1	Amphibians_Bufo-bufo	K5	Amphibians-Bufbu-K5	FALSE
AAF34720.1	Amphibians_Lithobates-catesbeianus	inner-ear-K	Amphibians-Litca-inner-ear-K	FALSE
XP_030054059.1	Amphibians_Microcaecilia-unicolor	K8	Amphibians-Micun-K8	FALSE
XP_040196552.1	Amphibians_Rana-temporaria	K5	Amphibians-Rante-K5	FALSE
NP_001088411.1	Amphibians_Xenopus-laevis	K61	Amphibians-Xenla-K61	FALSE
XP_018101046.1	Amphibians_Xenopus-laevis	K-cochleal	Amphibians-Xenla-K-cochleal	FALSE
XP_018105655.1	Amphibians_Xenopus-laevis	K5	Amphibians-Xenla-K5	FALSE
NP_001072377.1	Amphibians_Xenopus-tropicalis	K61	Amphibians-Xentr-K61	FALSE
XP_012813652.1	Amphibians_Xenopus-tropicalis	K-cochleal	Amphibians-Xentr-K-cochleal	FALSE
XP_014486606.1	Arthropoda_Dinoponera-quadriceps	Lamin	Arthropoda-Dinqu-Lamin	FALSE
XP_010856180.1	Artiodactyla_Bison-bison-bison	K84	Artiodactyla-Bisbi-K84	FALSE
XP_010856189.1	Artiodactyla_Bison-bison-bison	K77	Artiodactyla-Bisbi-K77	FALSE
XP_019815582.1	Artiodactyla_Bos-indicus	K82	Artiodactyla-Bosin-K82	FALSE
XP_019816067.1	Artiodactyla_Bos-indicus	K6C	Artiodactyla-Bosin-K6C	FALSE
ELR48149.1	Artiodactyla_Bos-mutus	K1	Artiodactyla-Bosmu-K1	FALSE
XP_005907046.1	Artiodactyla_Bos-mutus	K80	Artiodactyla-Bosmu-K80	FALSE
XP_005907048.1	Artiodactyla_Bos-mutus	K7	Artiodactyla-Bosmu-K7	FALSE
XP_005907067.1	Artiodactyla_Bos-mutus	K78	Artiodactyla-Bosmu-K78	FALSE
NP_001039876.1	Artiodactyla_Bos-taurus	K7	Artiodactyla-Bosta-K7	FALSE
NP_001069412.1	Artiodactyla_Bos-taurus	K72	Artiodactyla-Bosta-K72	FALSE
NP_001069438.1	Artiodactyla_Bos-taurus	K71	Artiodactyla-Bosta-K71	FALSE
NP_001076085.1	Artiodactyla_Bos-taurus	K82	Artiodactyla-Bosta-K82	FALSE
NP_001179997.1	Artiodactyla_Bos-taurus	K86	Artiodactyla-Bosta-K86	FALSE
XP_002687296.1	Artiodactyla_Bos-taurus	K6A	Artiodactyla-Bosta-K6A	FALSE
XP_010803220.1	Artiodactyla_Bos-taurus	K76	Artiodactyla-Bosta-K76	FALSE
XP_024848194.1	Artiodactyla_Bos-taurus	K2	Artiodactyla-Bosta-K2	FALSE
XP_025138245.1	Artiodactyla_Bubalus-bubalis	K2	Artiodactyla-Bubbu-K2	FALSE
XP_010962640.1	Artiodactyla_Camelus-bactrianus	K5	Artiodactyla-Camba-K5	FALSE
XP_010962644.1	Artiodactyla_Camelus-bactrianus	K1	Artiodactyla-Camba-K1	FALSE
XP_010962646.1	Artiodactyla_Camelus-bactrianus	K2	Artiodactyla-Camba-K2	FALSE
XP_010962648.1	Artiodactyla_Camelus-bactrianus	K4	Artiodactyla-Camba-K4	FALSE
XP_010962776.1	Artiodactyla_Camelus-bactrianus	K3	Artiodactyla-Camba-K3	FALSE
KAB1269874.1	Artiodactyla_Camelus-dromedarius	K85	Artiodactyla-Camdr-K85	FALSE
KAB1269877.1	Artiodactyla_Camelus-dromedarius	K83	Artiodactyla-Camdr-K83	FALSE
KAB1270038.1	Artiodactyla_Camelus-dromedarius	K4	Artiodactyla-Camdr-K4	FALSE
KAB1270506.1	Artiodactyla_Camelus-dromedarius	K74	Artiodactyla-Camdr-K74	FALSE
XP_010984955.2	Artiodactyla_Camelus-dromedarius	K1	Artiodactyla-Camdr-K1	FALSE
XP_010984963.1	Artiodactyla_Camelus-dromedarius	K75	Artiodactyla-Camdr-K75	FALSE
XP_031318355.1	Artiodactyla_Camelus-dromedarius	K3	Artiodactyla-Camdr-K3	FALSE
XP_031318362.1	Artiodactyla_Camelus-dromedarius	K72	Artiodactyla-Camdr-K72	FALSE
EPY82999.1	Artiodactyla_Camelus-ferus	K74	Artiodactyla-Camfe-K74	FALSE
XP_006172577.2	Artiodactyla_Camelus-ferus	K81	Artiodactyla-Camfe-K81	FALSE
XP_006182526.2	Artiodactyla_Camelus-ferus	K4	Artiodactyla-Camfe-K4	FALSE
XP_006192810.1	Artiodactyla_Camelus-ferus	K85	Artiodactyla-Camfe-K85	FALSE
XP_006192814.1	Artiodactyla_Camelus-ferus	K75	Artiodactyla-Camfe-K75	FALSE
XP_014412896.2	Artiodactyla_Camelus-ferus	K72	Artiodactyla-Camfe-K72	FALSE
XP_032348794.1	Artiodactyla_Camelus-ferus	K86	Artiodactyla-Camfe-K86	FALSE
XP_032348805.1	Artiodactyla_Camelus-ferus	K3	Artiodactyla-Camfe-K3	FALSE
XP_005679988.1	Artiodactyla_Capra-hircus	K8	Artiodactyla-Caphi-K8	FALSE
XP_005679989.1	Artiodactyla_Capra-hircus	K78	Artiodactyla-Caphi-K78	FALSE
XP_013819230.2	Artiodactyla_Capra-hircus	K79	Artiodactyla-Caphi-K79	FALSE
XP_017903210.1	Artiodactyla_Capra-hircus	K6A	Artiodactyla-Caphi-K6A	FALSE
XP_020764000.1	Artiodactyla_Odocoileus-virginianus-texanus	K81	Artiodactyla-Odovi-K81	FALSE
XP_020764013.1	Artiodactyla_Odocoileus-virginianus-texanus	K80	Artiodactyla-Odovi-K80	FALSE
XP_040090132.1	Artiodactyla_Oryx-dammah	K84	Artiodactyla-Oryda-K84	FALSE
XP_040090136.1	Artiodactyla_Oryx-dammah	K79	Artiodactyla-Oryda-K79	FALSE
XP_040090146.1	Artiodactyla_Oryx-dammah	K81	Artiodactyla-Oryda-K81	FALSE
XP_040090147.1	Artiodactyla_Oryx-dammah	K8	Artiodactyla-Oryda-K8	FALSE
NP_001185998.1	Artiodactyla_Ovis-aries	K83	Artiodactyla-Oviar-K83	FALSE
NP_001267645.1	Artiodactyla_Ovis-aries	K71	Artiodactyla-Oviar-K71	FALSE
XP_004006382.2	Artiodactyla_Ovis-aries	K7	Artiodactyla-Oviar-K7	FALSE
XP_027823077.1	Artiodactyla_Ovis-aries	K79	Artiodactyla-Oviar-K79	FALSE
XP_027823078.1	Artiodactyla_Ovis-aries	K77	Artiodactyla-Oviar-K77	FALSE
XP_027823090.1	Artiodactyla_Ovis-aries	K80	Artiodactyla-Oviar-K80	FALSE
NP_001230743.1	Artiodactyla_Sus-scrofa	K74	Artiodactyla-Sussc-K74	FALSE
XP_003126221.1	Artiodactyla_Sus-scrofa	K5	Artiodactyla-Sussc-K5	FALSE
XP_013840212.2	Artiodactyla_Sus-scrofa	K6C	Artiodactyla-Sussc-K6C	FALSE
XP_013840685.1	Artiodactyla_Sus-scrofa	K71	Artiodactyla-Sussc-K71	FALSE
XP_020947351.1	Artiodactyla_Sus-scrofa	K73	Artiodactyla-Sussc-K73	FALSE
XP_020947352.1	Artiodactyla_Sus-scrofa	K73	Artiodactyla-Sussc-K73	FALSE
XP_020948765.1	Artiodactyla_Sus-scrofa	K77	Artiodactyla-Sussc-K77	FALSE
XP_006203070.1	Artiodactyla_Vicugna-pacos	K83	Artiodactyla-Vicpa-K83	FALSE
XP_006203074	Artiodactyla_Vicugna-pacos	K5	Artiodactyla-Vicpa-K5	FALSE
XP_006203080.1	Artiodactyla_Vicugna-pacos	K73	Artiodactyla-Vicpa-K73	FALSE
NXK81168.1	Aves_Amazona-guildingii	K75	Aves-Amagu-K75	FALSE
XP_013056206.1	Aves_Anser-cygnoides-domesticus	K4	Aves-Anscy-K4	FALSE
XP_010167948.1	Aves_Antrostomus-carolinensis	K5	Aves-Antca-K5	FALSE
XP_013810920.1	Aves_Apteryx-mantelli-mantelli	K-cochleal	Aves-Aptma-K-cochleal	FALSE
XP_025934001.1	Aves_Apteryx-rowi	K-cochleal	Aves-Aptro-K-cochleal	FALSE
XP_029893237.1	Aves_Aquila-chrysaetos-chrysaetos	K8	Aves-Aquch-K8	FALSE
NXK18103.1	Aves_Arenaria-interpres	K4	Aves-Arein-K4	FALSE
KFP01291.1	Aves_Calypte-anna	K-cochleal	Aves-Calan-K-cochleal	FALSE
NXY90174.1	Aves_Ceyx-cyanopectus	K75	Aves-Ceycy-K75	FALSE
XP_032569451.1	Aves_Chiroxiphia-lanceolata	K6A	Aves-Chila-K6A	FALSE
KFP45310.1	Aves_Chlamydotis-macqueenii	K75	Aves-Chlma-K75	FALSE
NXF69371.1	Aves_Ciccaba-nigrolineata	K75	Aves-Cicni-K75	FALSE
NXJ43630.1	Aves_Ciconia-maguari	K75	Aves-Cicma-K75	FALSE
XP_015742492.1	Aves_Coturnix-japonica	K4	Aves-Cotja-K4	FALSE
XP_009554511.1	Aves_Cuculus-canorus	K8	Aves-Cucca-K8	FALSE
XP_025969714.1	Aves_Dromaius-novaehollandiae	K-cochleal	Aves-Drono-K-cochleal	FALSE
XP_037267644.1	Aves_Falco-rusticolus	K8	Aves-Falru-K8	FALSE
NWH28513.1	Aves_Grus-americana	K75	Aves-Gruam-K75	FALSE
NXM40672.1	Aves_Gymnorhina-tibicen	K75	Aves-Gymti-K75	FALSE
NXD88147.1	Aves_Halcyon-senegalensis	K75	Aves-Halse-K75	FALSE
NXA21194.1	Aves_Ibidorhyncha-struthersii	K75	Aves-Ibist-K75	FALSE
KFQ06759.1	Aves_Leptosomus-discolor	K75	Aves-Lepdi-K75	FALSE
NWV91774.1	Aves_Machaerirhynchus-nigripectus	K75	Aves-Macni-K75	FALSE
XP_005141863.2	Aves_Melopsittacus-undulatus	K5	Aves-Melun-K5	FALSE
NXL00820.1	Aves_Mesembrinibis-cayennensis	K75	Aves-Mesca-K75	FALSE
XP_038020254.1	Aves_Motacilla-alba-alba	K5	Aves-Motal-K5	FALSE
XP_009470699.1	Aves_Nipponia-nippon	K5	Aves-Nipni-K5	FALSE
NWX94088.1	Aves_Nothoprocta-pentlandii	K4	Aves-Notpe-K4	FALSE
XP_025903114.1	Aves_Nothoprocta-perdicaria	K80	Aves-Notpe-K80	FALSE
XP_025904378.1	Aves_Nothoprocta-perdicaria	K4	Aves-Notpe-K4	FALSE
XP_021234815.1	Aves_Numida-meleagris	K4	Aves-Numme-K4	FALSE
NXQ79805.1	Aves_Nyctibius-grandis	K75	Aves-Nycgr-K75	FALSE
XP_009490386.1	Aves_Pelecanus-crispus	K6A	Aves-Pelcr-K6A	FALSE
NXX20890.1	Aves_Podargus-strigoides	K75	Aves-Podst-K75	FALSE
NWZ87796.1	Aves_Poecile-atricapillus	K75	Aves-Poeat-K75	FALSE
XP_010077830.1	Aves_Pterocles-gutturalis	K5	Aves-Ptegu-K5	FALSE
KAF1487779.1	Aves_Pygoscelis-antarcticus	K4	Aves-Pygan-K4	FALSE
NWX44293.1	Aves_Steatornis-caripensis	K75	Aves-Steca-K75	FALSE
NXG82988.1	Aves_Stercorarius-parasiticus	K75	Aves-Stepa-K75	FALSE
XP_009685984.1	Aves_Struthio-camelus-australis	K-cochleal	Aves-Strca-K-cochleal	FALSE
NWI23940.1	Aves_Sula-dactylatra	K75	Aves-Sulda-K75	FALSE
XP_009987953.1	Aves_Tauraco-erythrolophus	K4	Aves-Tauer-K4	FALSE
XP_009990727.1	Aves_Tauraco-erythrolophus	K80	Aves-Tauer-K80	FALSE
KGL84006.1	Aves_Tinamus-guttatus	K-cochleal	Aves-Tingu-K-cochleal	FALSE
NXX49825.1	Aves_Tricholaema-leucomelas	K75	Aves-Trile-K75	FALSE
NXJ84474.1	Aves_Trogon-melanurus	K75	Aves-Trome-K75	FALSE
XP_032853387.1	Aves_Tyto-alba-alba	K80	Aves-Tytal-K80	FALSE
NXX80457.1	Aves_Urocolius-indicus	K75	Aves-Uroin-K75	FALSE
CAA11446.1	Cephalochordata_Branchiostoma-lanceolatum	IF-D1	Cephalochordata-Brala-IF-D1	FALSE
XP_007179463.1	Cetacea_Balaenoptera-acutorostrata-scammoni	K86	Cetacea-Balac-K86	FALSE
XP_007179465.1	Cetacea_Balaenoptera-acutorostrata-scammoni	K6A	Cetacea-Balac-K6A	FALSE
XP_007179466.1	Cetacea_Balaenoptera-acutorostrata-scammoni	K84	Cetacea-Balac-K84	FALSE
XP_007179467.1	Cetacea_Balaenoptera-acutorostrata-scammoni	K6A	Cetacea-Balac-K6A	FALSE
XP_007179468.1	Cetacea_Balaenoptera-acutorostrata-scammoni	K5	Cetacea-Balac-K5	FALSE
XP_007179470.1	Cetacea_Balaenoptera-acutorostrata-scammoni	K78	Cetacea-Balac-K78	FALSE
XP_007179471.1	Cetacea_Balaenoptera-acutorostrata-scammoni	K8	Cetacea-Balac-K8	FALSE
XP_036720597.1	Cetacea_Balaenoptera-musculus	K6A	Cetacea-Balmu-K6A	FALSE
XP_036721476.1	Cetacea_Balaenoptera-musculus	K5	Cetacea-Balmu-K5	FALSE
XP_036722051.1	Cetacea_Balaenoptera-musculus	K84	Cetacea-Balmu-K84	FALSE
XP_036722052.1	Cetacea_Balaenoptera-musculus	K84	Cetacea-Balmu-K84	FALSE
XP_036722054.1	Cetacea_Balaenoptera-musculus	K86	Cetacea-Balmu-K86	FALSE
XP_036722057.1	Cetacea_Balaenoptera-musculus	K7	Cetacea-Balmu-K7	FALSE
XP_036722272.1	Cetacea_Balaenoptera-musculus	K78	Cetacea-Balmu-K78	FALSE
XP_036722416.1	Cetacea_Balaenoptera-musculus	K80	Cetacea-Balmu-K80	FALSE
XP_036723160.1	Cetacea_Balaenoptera-musculus	K8	Cetacea-Balmu-K8	FALSE
XP_030618941.1	Cetacea_Delphinapterus-leucas	K81	Cetacea-Delle-K81	FALSE
MBV97467.1	Cetacea_Eschrichtius-robustus	K5	Cetacea-Escro-K5	FALSE
XP_030722780.1	Cetacea_Globicephala-melas	K81	Cetacea-Glome-K81	FALSE
XP_026962180.1	Cetacea_Lagenorhynchus-obliquidens	K5	Cetacea-Lagob-K5	FALSE
XP_007448333.1	Cetacea_Lipotes-vexillifer	K4	Cetacea-Lipve-K4	FALSE
XP_007452403.1	Cetacea_Lipotes-vexillifer	K80	Cetacea-Lipve-K80	FALSE
XP_029061700.1	Cetacea_Monodon-monoceros	K8	Cetacea-Monmo-K8	FALSE
XP_024592392.1	Cetacea_Neophocaena-asiaeorientalis-asiaeorientalis	K4	Cetacea-Neoas-K4	FALSE
XP_004274336.1	Cetacea_Orcinus-orca	K5	Cetacea-Orcor-K5	FALSE
XP_004274339.1	Cetacea_Orcinus-orca	K7	Cetacea-Orcor-K7	FALSE
XP_004274340.1	Cetacea_Orcinus-orca	K81	Cetacea-Orcor-K81	FALSE
XP_004274341.1	Cetacea_Orcinus-orca	K80	Cetacea-Orcor-K80	FALSE
XP_007125859.2	Cetacea_Physeter-catodon	K4	Cetacea-Phyca-K4	FALSE
XP_007125860.1	Cetacea_Physeter-catodon	K5	Cetacea-Phyca-K5	FALSE
XP_023978861.1	Cetacea_Physeter-catodon	K6A	Cetacea-Phyca-K6A	FALSE
XP_033722537.1	Cetacea_Tursiops-truncatus	K78	Cetacea-Turtr-K78	FALSE
XP_036991003.1	Chiroptera_Artibeus-jamaicensis	K81	Chiroptera-Artja-K81	FALSE
XP_036991015.1	Chiroptera_Artibeus-jamaicensis	K86	Chiroptera-Artja-K86	FALSE
XP_036993410.1	Chiroptera_Artibeus-jamaicensis	K76	Chiroptera-Artja-K76	FALSE
XP_024431237.1	Chiroptera_Desmodus-rotundus	K81	Chiroptera-Desro-K81	FALSE
XP_024431309.1	Chiroptera_Desmodus-rotundus	K83	Chiroptera-Desro-K83	FALSE
XP_024431341.1	Chiroptera_Desmodus-rotundus	K73	Chiroptera-Desro-K73	FALSE
XP_024431363.1	Chiroptera_Desmodus-rotundus	K86	Chiroptera-Desro-K86	FALSE
XP_024431479.1	Chiroptera_Desmodus-rotundus	K5	Chiroptera-Desro-K5	FALSE
XP_019479412.1	Chiroptera_Hipposideros-armiger	K84	Chiroptera-Hipar-K84	FALSE
XP_019515289.1	Chiroptera_Hipposideros-armiger	K77	Chiroptera-Hipar-K77	FALSE
XP_016056583.1	Chiroptera_Miniopterus-natalensis	K71	Chiroptera-Minna-K71	FALSE
XP_016056592.1	Chiroptera_Miniopterus-natalensis	K2	Chiroptera-Minna-K2	FALSE
XP_016056603.1	Chiroptera_Miniopterus-natalensis	K78	Chiroptera-Minna-K78	FALSE
XP_036106978.1	Chiroptera_Molossus-molossus	K5	Chiroptera-Molmo-K5	FALSE
XP_005869285.1	Chiroptera_Myotis-brandtii	K6A	Chiroptera-Myobr-K6A	FALSE
XP_005869341.1	Chiroptera_Myotis-brandtii	K2	Chiroptera-Myobr-K2	FALSE
XP_006095753.1	Chiroptera_Myotis-lucifugus	K6A	Chiroptera-Myolu-K6A	FALSE
XP_036155268.1	Chiroptera_Myotis-myotis	K76	Chiroptera-Myomy-K76	FALSE
XP_036155272.1	Chiroptera_Myotis-myotis	K6A	Chiroptera-Myomy-K6A	FALSE
XP_036155274.1	Chiroptera_Myotis-myotis	K73	Chiroptera-Myomy-K73	FALSE
XP_028388154.1	Chiroptera_Phyllostomus-discolor	K71	Chiroptera-Phydi-K71	FALSE
XP_028388170.1	Chiroptera_Phyllostomus-discolor	K5	Chiroptera-Phydi-K5	FALSE
XP_036310755.1	Chiroptera_Pipistrellus-kuhlii	K73	Chiroptera-Pipku-K73	FALSE
XP_036310759.1	Chiroptera_Pipistrellus-kuhlii	K71	Chiroptera-Pipku-K71	FALSE
XP_036310775.1	Chiroptera_Pipistrellus-kuhlii	K3	Chiroptera-Pipku-K3	FALSE
XP_006904611.1	Chiroptera_Pteropus-alecto	K8	Chiroptera-Pteal-K8	FALSE
XP_006904612.1	Chiroptera_Pteropus-alecto	K78	Chiroptera-Pteal-K78	FALSE
XP_006904613.1	Chiroptera_Pteropus-alecto	K79	Chiroptera-Pteal-K79	FALSE
XP_006904614.1	Chiroptera_Pteropus-alecto	K4	Chiroptera-Pteal-K4	FALSE
XP_006904616.1	Chiroptera_Pteropus-alecto	K76	Chiroptera-Pteal-K76	FALSE
XP_006904617.1	Chiroptera_Pteropus-alecto	K77	Chiroptera-Pteal-K77	FALSE
XP_006904619.1	Chiroptera_Pteropus-alecto	K1	Chiroptera-Pteal-K1	FALSE
XP_006904623.1	Chiroptera_Pteropus-alecto	K74	Chiroptera-Pteal-K74	FALSE
XP_006904631.1	Chiroptera_Pteropus-alecto	K7	Chiroptera-Pteal-K7	FALSE
XP_006904662.1	Chiroptera_Pteropus-alecto	K82	Chiroptera-Pteal-K82	FALSE
XP_024901161.1	Chiroptera_Pteropus-alecto	K80	Chiroptera-Pteal-K80	FALSE
XP_039718005.1	Chiroptera_Pteropus-giganteus	K79	Chiroptera-Ptegi-K79	FALSE
XP_039718115.1	Chiroptera_Pteropus-giganteus	K78	Chiroptera-Ptegi-K78	FALSE
XP_039718136.1	Chiroptera_Pteropus-giganteus	K4	Chiroptera-Ptegi-K4	FALSE
XP_039718163.1	Chiroptera_Pteropus-giganteus	K75	Chiroptera-Ptegi-K75	FALSE
XP_039718166.1	Chiroptera_Pteropus-giganteus	K82	Chiroptera-Ptegi-K82	FALSE
XP_039718167.1	Chiroptera_Pteropus-giganteus	K85	Chiroptera-Ptegi-K85	FALSE
XP_039718169.1	Chiroptera_Pteropus-giganteus	K83	Chiroptera-Ptegi-K83	FALSE
XP_039718172.1	Chiroptera_Pteropus-giganteus	K7	Chiroptera-Ptegi-K7	FALSE
XP_039718174.1	Chiroptera_Pteropus-giganteus	K86	Chiroptera-Ptegi-K86	FALSE
XP_039718191.1	Chiroptera_Pteropus-giganteus	K8	Chiroptera-Ptegi-K8	FALSE
XP_039718221.1	Chiroptera_Pteropus-giganteus	K80	Chiroptera-Ptegi-K80	FALSE
XP_039718277.1	Chiroptera_Pteropus-giganteus	K72	Chiroptera-Ptegi-K72	FALSE
XP_011374161.1	Chiroptera_Pteropus-vampyrus	K79	Chiroptera-Pteva-K79	FALSE
XP_011374165.1	Chiroptera_Pteropus-vampyrus	K1	Chiroptera-Pteva-K1	FALSE
XP_011374168.1	Chiroptera_Pteropus-vampyrus	K72	Chiroptera-Pteva-K72	FALSE
XP_011374170.1	Chiroptera_Pteropus-vampyrus	K74	Chiroptera-Pteva-K74	FALSE
XP_011380640.1	Chiroptera_Pteropus-vampyrus	K84	Chiroptera-Pteva-K84	FALSE
XP_011380641.1	Chiroptera_Pteropus-vampyrus	K85	Chiroptera-Pteva-K85	FALSE
XP_011380642.1	Chiroptera_Pteropus-vampyrus	K81	Chiroptera-Pteva-K81	FALSE
XP_011380643.1	Chiroptera_Pteropus-vampyrus	K83	Chiroptera-Pteva-K83	FALSE
XP_011380693.1	Chiroptera_Pteropus-vampyrus	K82	Chiroptera-Pteva-K82	FALSE
XP_023380316.1	Chiroptera_Pteropus-vampyrus	K75	Chiroptera-Pteva-K75	FALSE
KAF6339620.1	Chiroptera_Rhinolophus-ferrumequinum	K3	Chiroptera-Rhife-K3	FALSE
XP_032974214.1	Chiroptera_Rhinolophus-ferrumequinum	K84	Chiroptera-Rhife-K84	FALSE
XP_015998062.2	Chiroptera_Rousettus-aegyptiacus	K74	Chiroptera-Rouae-K74	FALSE
XP_015998063.1	Chiroptera_Rousettus-aegyptiacus	K72	Chiroptera-Rouae-K72	FALSE
XP_015998066.2	Chiroptera_Rousettus-aegyptiacus	K2	Chiroptera-Rouae-K2	FALSE
XP_015998074.2	Chiroptera_Rousettus-aegyptiacus	K4	Chiroptera-Rouae-K4	FALSE
XP_015998151.1	Chiroptera_Rousettus-aegyptiacus	K80	Chiroptera-Rouae-K80	FALSE
XP_036092635.1	Chiroptera_Rousettus-aegyptiacus	K85	Chiroptera-Rouae-K85	FALSE
XP_036885538.1	Chiroptera_Sturnira-hondurensis	K7	Chiroptera-Stuho-K7	FALSE
XP_036891393.1	Chiroptera_Sturnira-hondurensis	K8	Chiroptera-Stuho-K8	FALSE
XP_007909123.1	Chondrichthyes_Callorhinchus-milii	K8	Chondrichthyes-Calmi-K8	FALSE
XP_007909882.1	Chondrichthyes_Callorhinchus-milii	K8	Chondrichthyes-Calmi-K8	FALSE
XP_015765214.1	Cnidaria_Acropora-digitifera	Lamin	Cnidaria-Acrdi-Lamin	FALSE
XP_029186377.1	Cnidaria_Acropora-millepora	Lamin	Cnidaria-Acrmi-Lamin	FALSE
XP_020904780.1	Cnidaria_Exaiptasia-diaphana	Lamin	Cnidaria-Exadi-Lamin	FALSE
CAB43346.1	Cnidaria_Hydra-vulgaris	Lamin	Cnidaria-Hydvu-Lamin	FALSE
XP_022795594.1	Cnidaria_Stylophora-pistillata	Lamin	Cnidaria-Stypi-Lamin	FALSE
XP_005986205.1	Coelacanthimorpha_Latimeria-chalumnae	K8	Coelacanthimorpha-Latch-K8	FALSE
XP_005986207.1	Coelacanthimorpha_Latimeria-chalumnae	K8	Coelacanthimorpha-Latch-K8	FALSE
XP_019411951.1	Crocodylia_Crocodylus-porosus	K-cochleal	Crocodylia-Cropo-K-cochleal	FALSE
XP_019411984.1	Crocodylia_Crocodylus-porosus	K-cochleal	Crocodylia-Cropo-K-cochleal	FALSE
XP_019411985.1	Crocodylia_Crocodylus-porosus	K-cochleal	Crocodylia-Cropo-K-cochleal	FALSE
XP_019411986.1	Crocodylia_Crocodylus-porosus	K80	Crocodylia-Cropo-K80	FALSE
CAH05052	Dipnoi_Protopterus-aethiopicus	K1	Dipnoi-Proae-K1	FALSE
sp_Q5K2N3.3	Dipnoi_Protopterus-aethiopicus	K8	Dipnoi-Proae-K8	FALSE
AGT21710.1	Dipnoi_Protopterus-dolloi	K8	Dipnoi-Prodo-K8	FALSE
NP_000414.2	Homo-sapiens	K2	Homsa-K2	FALSE
NP_000415.2	Homo-sapiens	K5	Homsa-K5	FALSE
NP_002263.3	Homo-sapiens	K4	Homsa-K4	FALSE
NP_002264.1	Homo-sapiens	K8	Homsa-K8	FALSE
NP_002272.2	Homo-sapiens	K81	Homsa-K81	FALSE
NP_002273.3	Homo-sapiens	K83	Homsa-K83	FALSE
NP_002274.1	Homo-sapiens	K85	Homsa-K85	FALSE
NP_002275.1	Homo-sapiens	K86	Homsa-K86	FALSE
NP_004684.2	Homo-sapiens	K75	Homsa-K75	FALSE
NP_005545.1	Homo-sapiens	K6a	Homsa-K6a	FALSE
NP_005546.2	Homo-sapiens	K6b	Homsa-K6b	FALSE
NP_005547.3	Homo-sapiens	K7	Homsa-K7	FALSE
NP_006112.3	Homo-sapiens	K1	Homsa-K1	FALSE
NP_056932.2	Homo-sapiens	K76	Homsa-K76	FALSE
NP_149022.3	Homo-sapiens	K82	Homsa-K82	FALSE
NP_149034.2	Homo-sapiens	K84	Homsa-K84	FALSE
NP_258259.1	Homo-sapiens	K71	Homsa-K71	FALSE
NP_476429.2	Homo-sapiens	K3	Homsa-K3	FALSE
NP_542785.1	Homo-sapiens	K72	Homsa-K72	FALSE
NP_775109.2	Homo-sapiens	K6c	Homsa-K6c	FALSE
NP_775487.2	Homo-sapiens	K78	Homsa-K78	FALSE
NP_778223.2	Homo-sapiens	K74	Homsa-K74	FALSE
NP_778238.1	Homo-sapiens	K73	Homsa-K73	FALSE
NP_778253.2	Homo-sapiens	K77	Homsa-K77	FALSE
NP_787028.1	Homo-sapiens	K79	Homsa-K79	FALSE
NP_872313.2	Homo-sapiens	K80	Homsa-K80	FALSE
CAC24702.1	Hyperoartia_Lampetra-fluviatilis	Lfl-K-1	Hyperoartia-Lamfl-Lfl-K-1	FALSE
CAC87093.1	Hyperoartia_Lampetra-fluviatilis	K3	Hyperoartia-Lamfl-K3	FALSE
XP_032801611.1	Hyperoartia_Petromyzon-marinus	IF-ON3	Hyperoartia-Petma-IF-ON3	FALSE
XP_032812944.1	Hyperoartia_Petromyzon-marinus	K8	Hyperoartia-Petma-K8	FALSE
XP_032812945.1	Hyperoartia_Petromyzon-marinus	K8	Hyperoartia-Petma-K8	FALSE
XP_032812946.1	Hyperoartia_Petromyzon-marinus	K8	Hyperoartia-Petma-K8	FALSE
XP_001362143.1	Marsupialia_Monodelphis-domestica	K79	Marsupialia-Mondo-K79	FALSE
XP_001362739.1	Marsupialia_Monodelphis-domestica	K81	Marsupialia-Mondo-K81	FALSE
XP_001362825.1	Marsupialia_Monodelphis-domestica	K75	Marsupialia-Mondo-K75	FALSE
XP_001377307.1	Marsupialia_Monodelphis-domestica	K86	Marsupialia-Mondo-K86	FALSE
XP_020821792.1	Marsupialia_Phascolarctos-cinereus	K82	Marsupialia-Phaci-K82	FALSE
XP_020821794.1	Marsupialia_Phascolarctos-cinereus	K76	Marsupialia-Phaci-K76	FALSE
XP_020821851.1	Marsupialia_Phascolarctos-cinereus	K73	Marsupialia-Phaci-K73	FALSE
XP_020821855.1	Marsupialia_Phascolarctos-cinereus	K2	Marsupialia-Phaci-K2	FALSE
XP_020821860.1	Marsupialia_Phascolarctos-cinereus	K72	Marsupialia-Phaci-K72	FALSE
XP_020821881.1	Marsupialia_Phascolarctos-cinereus	K85	Marsupialia-Phaci-K85	FALSE
XP_020821887.1	Marsupialia_Phascolarctos-cinereus	K74	Marsupialia-Phaci-K74	FALSE
XP_020821900.1	Marsupialia_Phascolarctos-cinereus	K7	Marsupialia-Phaci-K7	FALSE
XP_020821923.1	Marsupialia_Phascolarctos-cinereus	K71	Marsupialia-Phaci-K71	FALSE
XP_020821934.1	Marsupialia_Phascolarctos-cinereus	K8	Marsupialia-Phaci-K8	FALSE
XP_020821940.1	Marsupialia_Phascolarctos-cinereus	K80	Marsupialia-Phaci-K80	FALSE
XP_020821972.1	Marsupialia_Phascolarctos-cinereus	K79	Marsupialia-Phaci-K79	FALSE
XP_020821981.1	Marsupialia_Phascolarctos-cinereus	K6B	Marsupialia-Phaci-K6B	FALSE
XP_020821984.1	Marsupialia_Phascolarctos-cinereus	K83	Marsupialia-Phaci-K83	FALSE
XP_020821986.1	Marsupialia_Phascolarctos-cinereus	K84	Marsupialia-Phaci-K84	FALSE
XP_003772251.1	Marsupialia_Sarcophilus-harrisii	K85	Marsupialia-Sarha-K85	FALSE
XP_003772252.1	Marsupialia_Sarcophilus-harrisii	K75	Marsupialia-Sarha-K75	FALSE
XP_003772254.1	Marsupialia_Sarcophilus-harrisii	K73	Marsupialia-Sarha-K73	FALSE
XP_003772268.1	Marsupialia_Sarcophilus-harrisii	K86	Marsupialia-Sarha-K86	FALSE
XP_003772269.2	Marsupialia_Sarcophilus-harrisii	K83	Marsupialia-Sarha-K83	FALSE
XP_003772275.1	Marsupialia_Sarcophilus-harrisii	K72	Marsupialia-Sarha-K72	FALSE
XP_003772625.1	Marsupialia_Sarcophilus-harrisii	K8	Marsupialia-Sarha-K8	FALSE
XP_003772626.1	Marsupialia_Sarcophilus-harrisii	K79	Marsupialia-Sarha-K79	FALSE
XP_012406950.1	Marsupialia_Sarcophilus-harrisii	K80	Marsupialia-Sarha-K80	FALSE
XP_012407201.3	Marsupialia_Sarcophilus-harrisii	K78	Marsupialia-Sarha-K78	FALSE
XP_012407203.1	Marsupialia_Sarcophilus-harrisii	K4	Marsupialia-Sarha-K4	FALSE
XP_031793681.1	Marsupialia_Sarcophilus-harrisii	K77	Marsupialia-Sarha-K77	FALSE
XP_031793682.1	Marsupialia_Sarcophilus-harrisii	K1	Marsupialia-Sarha-K1	FALSE
XP_031793683.1	Marsupialia_Sarcophilus-harrisii	K2	Marsupialia-Sarha-K2	FALSE
XP_031793684.1	Marsupialia_Sarcophilus-harrisii	K74	Marsupialia-Sarha-K74	FALSE
XP_031793685.1	Marsupialia_Sarcophilus-harrisii	K71	Marsupialia-Sarha-K71	FALSE
XP_031793690.1	Marsupialia_Sarcophilus-harrisii	K84	Marsupialia-Sarha-K84	FALSE
XP_031795493.1	Marsupialia_Sarcophilus-harrisii	K76	Marsupialia-Sarha-K76	FALSE
XP_036615083.1	Marsupialia_Trichosurus-vulpecula	K83	Marsupialia-Trivu-K83	FALSE
XP_036615465.1	Marsupialia_Trichosurus-vulpecula	K72	Marsupialia-Trivu-K72	FALSE
XP_036615483.1	Marsupialia_Trichosurus-vulpecula	K6A	Marsupialia-Trivu-K6A	FALSE
XP_036615552.1	Marsupialia_Trichosurus-vulpecula	K82	Marsupialia-Trivu-K82	FALSE
XP_036615625.1	Marsupialia_Trichosurus-vulpecula	K7	Marsupialia-Trivu-K7	FALSE
XP_036615649.1	Marsupialia_Trichosurus-vulpecula	K1	Marsupialia-Trivu-K1	FALSE
XP_036615735.1	Marsupialia_Trichosurus-vulpecula	K77	Marsupialia-Trivu-K77	FALSE
XP_036615790.1	Marsupialia_Trichosurus-vulpecula	K4	Marsupialia-Trivu-K4	FALSE
XP_036615945.1	Marsupialia_Trichosurus-vulpecula	K86	Marsupialia-Trivu-K86	FALSE
XP_036616277.1	Marsupialia_Trichosurus-vulpecula	K78	Marsupialia-Trivu-K78	FALSE
XP_036617030.1	Marsupialia_Trichosurus-vulpecula	K75	Marsupialia-Trivu-K75	FALSE
XP_027700163.1	Marsupialia_Vombatus-ursinus	K82	Marsupialia-Vomur-K82	FALSE
XP_027700204.1	Marsupialia_Vombatus-ursinus	K80	Marsupialia-Vomur-K80	FALSE
XP_027700206.1	Marsupialia_Vombatus-ursinus	K7	Marsupialia-Vomur-K7	FALSE
XP_027700210.1	Marsupialia_Vombatus-ursinus	K2	Marsupialia-Vomur-K2	FALSE
XP_027700237.1	Marsupialia_Vombatus-ursinus	K71	Marsupialia-Vomur-K71	FALSE
XP_027700239.1	Marsupialia_Vombatus-ursinus	K74	Marsupialia-Vomur-K74	FALSE
XP_027700272.1	Marsupialia_Vombatus-ursinus	K73	Marsupialia-Vomur-K73	FALSE
XP_027700274.1	Marsupialia_Vombatus-ursinus	K5	Marsupialia-Vomur-K5	FALSE
XP_027700294.1	Marsupialia_Vombatus-ursinus	K84	Marsupialia-Vomur-K84	FALSE
XP_027700308.1	Marsupialia_Vombatus-ursinus	K85	Marsupialia-Vomur-K85	FALSE
XP_027714130.1	Marsupialia_Vombatus-ursinus	K78	Marsupialia-Vomur-K78	FALSE
XP_027714202.1	Marsupialia_Vombatus-ursinus	K4	Marsupialia-Vomur-K4	FALSE
XP_027714206.1	Marsupialia_Vombatus-ursinus	K76	Marsupialia-Vomur-K76	FALSE
XP_027714210.1	Marsupialia_Vombatus-ursinus	K8	Marsupialia-Vomur-K8	FALSE
XP_027714218.1	Marsupialia_Vombatus-ursinus	K77	Marsupialia-Vomur-K77	FALSE
XP_001507306.1	Monotremata_Ornithorhynchus-anatinus	K8	Monotremata-Ornan-K8	FALSE
XP_001514525.1	Monotremata_Ornithorhynchus-anatinus	K6A	Monotremata-Ornan-K6A	FALSE
XP_001514791.2	Monotremata_Ornithorhynchus-anatinus	K81	Monotremata-Ornan-K81	FALSE
XP_001521385.3	Monotremata_Ornithorhynchus-anatinus	K73	Monotremata-Ornan-K73	FALSE
XP_007654210.1	Monotremata_Ornithorhynchus-anatinus	K71	Monotremata-Ornan-K71	FALSE
XP_028928758.1	Monotremata_Ornithorhynchus-anatinus	K72	Monotremata-Ornan-K72	FALSE
XP_028929002.1	Monotremata_Ornithorhynchus-anatinus	K1	Monotremata-Ornan-K1	FALSE
XP_028929004.1	Monotremata_Ornithorhynchus-anatinus	K3	Monotremata-Ornan-K3	FALSE
XP_028929007.1	Monotremata_Ornithorhynchus-anatinus	K5	Monotremata-Ornan-K5	FALSE
XP_028929012.1	Monotremata_Ornithorhynchus-anatinus	K75	Monotremata-Ornan-K75	FALSE
XP_028929014.1	Monotremata_Ornithorhynchus-anatinus	K77	Monotremata-Ornan-K77	FALSE
XP_028929015.1	Monotremata_Ornithorhynchus-anatinus	K84	Monotremata-Ornan-K84	FALSE
XP_028929017.1	Monotremata_Ornithorhynchus-anatinus	K71	Monotremata-Ornan-K71	FALSE
XP_028929019.1	Monotremata_Ornithorhynchus-anatinus	K79	Monotremata-Ornan-K79	FALSE
XP_028929023.1	Monotremata_Ornithorhynchus-anatinus	K4	Monotremata-Ornan-K4	FALSE
XP_028929028.1	Monotremata_Ornithorhynchus-anatinus	K80	Monotremata-Ornan-K80	FALSE
XP_028929030.1	Monotremata_Ornithorhynchus-anatinus	K7	Monotremata-Ornan-K7	FALSE
XP_028929031.1	Monotremata_Ornithorhynchus-anatinus	K83	Monotremata-Ornan-K83	FALSE
XP_028929032.1	Monotremata_Ornithorhynchus-anatinus	K85	Monotremata-Ornan-K85	FALSE
XP_028929034.1	Monotremata_Ornithorhynchus-anatinus	K82	Monotremata-Ornan-K82	FALSE
XP_038608039.1	Monotremata_Tachyglossus-aculeatus	K1	Monotremata-Tacac-K1	FALSE
XP_038608042.1	Monotremata_Tachyglossus-aculeatus	K3	Monotremata-Tacac-K3	FALSE
XP_038608043.1	Monotremata_Tachyglossus-aculeatus	K1	Monotremata-Tacac-K1	FALSE
XP_038608044.1	Monotremata_Tachyglossus-aculeatus	K3	Monotremata-Tacac-K3	FALSE
XP_038608047.1	Monotremata_Tachyglossus-aculeatus	K74	Monotremata-Tacac-K74	FALSE
XP_038608049.1	Monotremata_Tachyglossus-aculeatus	K72	Monotremata-Tacac-K72	FALSE
XP_038608052.1	Monotremata_Tachyglossus-aculeatus	K73	Monotremata-Tacac-K73	FALSE
XP_038608055.1	Monotremata_Tachyglossus-aculeatus	K8	Monotremata-Tacac-K8	FALSE
XP_038608058.1	Monotremata_Tachyglossus-aculeatus	K4	Monotremata-Tacac-K4	FALSE
XP_038608077.1	Monotremata_Tachyglossus-aculeatus	K85	Monotremata-Tacac-K85	FALSE
XP_038608094.1	Monotremata_Tachyglossus-aculeatus	K7	Monotremata-Tacac-K7	FALSE
XP_038608154.1	Monotremata_Tachyglossus-aculeatus	K82	Monotremata-Tacac-K82	FALSE
XP_038608181.1	Monotremata_Tachyglossus-aculeatus	K85	Monotremata-Tacac-K85	FALSE
XP_038608257.1	Monotremata_Tachyglossus-aculeatus	K83	Monotremata-Tacac-K83	FALSE
XP_038608276.1	Monotremata_Tachyglossus-aculeatus	K81	Monotremata-Tacac-K81	FALSE
XP_038608307.1	Monotremata_Tachyglossus-aculeatus	K5	Monotremata-Tacac-K5	FALSE
XP_038608951.1	Monotremata_Tachyglossus-aculeatus	K6A	Monotremata-Tacac-K6A	FALSE
XP_038608952.1	Monotremata_Tachyglossus-aculeatus	K75	Monotremata-Tacac-K75	FALSE
XP_038609112.1	Monotremata_Tachyglossus-aculeatus	K80	Monotremata-Tacac-K80	FALSE
XP_034372526.1	Rodentia_Arvicanthis-niloticus	K85	Rodentia-Arvni-K85	FALSE
XP_038197217.1	Rodentia_Arvicola-amphibius	K86	Rodentia-Arvam-K86	FALSE
XP_020015778.1	Rodentia_Castor-canadensis	K80	Rodentia-Casca-K80	FALSE
XP_020015794.1	Rodentia_Castor-canadensis	K73	Rodentia-Casca-K73	FALSE
XP_020015796.1	Rodentia_Castor-canadensis	K2	Rodentia-Casca-K2	FALSE
XP_020015798.1	Rodentia_Castor-canadensis	K77	Rodentia-Casca-K77	FALSE
XP_020015815.1	Rodentia_Castor-canadensis	K85	Rodentia-Casca-K85	FALSE
XP_003476085.2	Rodentia_Cavia-porcellus	K75	Rodentia-Cavpo-K75	FALSE
XP_005397184.1	Rodentia_Chinchilla-lanigera	K76	Rodentia-Chila-K76	FALSE
XP_005397186.1	Rodentia_Chinchilla-lanigera	K4	Rodentia-Chila-K4	FALSE
XP_013376264.1	Rodentia_Chinchilla-lanigera	K76	Rodentia-Chila-K76	FALSE
XP_003514108.1	Rodentia_Cricetulus-griseus	K8	Rodentia-Crigr-K8	FALSE
XP_027251836.1	Rodentia_Cricetulus-griseus	K71	Rodentia-Crigr-K71	FALSE
XP_012887887.1	Rodentia_Dipodomys-ordii	K85	Rodentia-Dipor-K85	FALSE
XP_010607567.1	Rodentia_Fukomys-damarensis	K4	Rodentia-Fukda-K4	FALSE
XP_028636944.1	Rodentia_Grammomys-surdaster	K72	Rodentia-Grasu-K72	FALSE
XP_004872746.1	Rodentia_Heterocephalus-glaber	K5	Rodentia-Hetgl-K5	FALSE
XP_004872881.2	Rodentia_Heterocephalus-glaber	K4	Rodentia-Hetgl-K4	FALSE
KAG3291893.1	Rodentia_Ictidomys-tridecemlineatus	K77	Rodentia-Icttr-K77	FALSE
KAG3291912.1	Rodentia_Ictidomys-tridecemlineatus	K83	Rodentia-Icttr-K83	FALSE
XP_005325041.1	Rodentia_Ictidomys-tridecemlineatus	K7	Rodentia-Icttr-K7	FALSE
XP_005325047.1	Rodentia_Ictidomys-tridecemlineatus	K75	Rodentia-Icttr-K75	FALSE
XP_005325058.1	Rodentia_Ictidomys-tridecemlineatus	K1	Rodentia-Icttr-K1	FALSE
XP_005325061.1	Rodentia_Ictidomys-tridecemlineatus	K78	Rodentia-Icttr-K78	FALSE
XP_005325181.1	Rodentia_Ictidomys-tridecemlineatus	K3	Rodentia-Icttr-K3	FALSE
XP_004649927.1	Rodentia_Jaculus-jaculus	K2	Rodentia-Jacja-K2	FALSE
XP_004649931.1	Rodentia_Jaculus-jaculus	K78	Rodentia-Jacja-K78	FALSE
XP_004649933.1	Rodentia_Jaculus-jaculus	K8	Rodentia-Jacja-K8	FALSE
XP_027805598.1	Rodentia_Marmota-flaviventris	K84	Rodentia-Marfl-K84	FALSE
XP_027805625.1	Rodentia_Marmota-flaviventris	K82	Rodentia-Marfl-K82	FALSE
XP_027805671.1	Rodentia_Marmota-flaviventris	K2	Rodentia-Marfl-K2	FALSE
XP_027805732.1	Rodentia_Marmota-flaviventris	K79	Rodentia-Marfl-K79	FALSE
XP_027805771.1	Rodentia_Marmota-flaviventris	K81	Rodentia-Marfl-K81	FALSE
XP_027805858.1	Rodentia_Marmota-flaviventris	K80	Rodentia-Marfl-K80	FALSE
XP_015348876.1	Rodentia_Marmota-marmota-marmota	K84	Rodentia-Marma-K84	FALSE
XP_015348882.1	Rodentia_Marmota-marmota-marmota	K7	Rodentia-Marma-K7	FALSE
XP_015348888.1	Rodentia_Marmota-marmota-marmota	K73	Rodentia-Marma-K73	FALSE
XP_015348891.1	Rodentia_Marmota-marmota-marmota	K74	Rodentia-Marma-K74	FALSE
XP_015348894.1	Rodentia_Marmota-marmota-marmota	K1	Rodentia-Marma-K1	FALSE
XP_015348897.1	Rodentia_Marmota-marmota-marmota	K79	Rodentia-Marma-K79	FALSE
KAF7473354.1	Rodentia_Marmota-monax	K79	Rodentia-Marmo-K79	FALSE
KAF7473361.1	Rodentia_Marmota-monax	K73	Rodentia-Marmo-K73	FALSE
KAF7473363.1	Rodentia_Marmota-monax	K74	Rodentia-Marmo-K74	FALSE
KAF7473384.1	Rodentia_Marmota-monax	K80	Rodentia-Marmo-K80	FALSE
XP_005067341.1	Rodentia_Mesocricetus-auratus	K71	Rodentia-Mesau-K71	FALSE
XP_005353912.1	Rodentia_Microtus-ochrogaster	K86	Rodentia-Micoc-K86	FALSE
XP_041501938.1	Rodentia_Microtus-oregoni	K72	Rodentia-Micor-K72	FALSE
XP_041501946.1	Rodentia_Microtus-oregoni	K86	Rodentia-Micor-K86	FALSE
XP_021072831.1	Rodentia_Mus-pahari	K76	Rodentia-Muspa-K76	FALSE
XP_008838188.1	Rodentia_Nannospalax-galili	K76	Rodentia-Nanga-K76	FALSE
XP_004637902.1	Rodentia_Octodon-degus	K83	Rodentia-Octde-K83	FALSE
XP_004637911.1	Rodentia_Octodon-degus	K6C	Rodentia-Octde-K6C	FALSE
XP_036063609.1	Rodentia_Onychomys-torridus	K5	Rodentia-Onyto-K5	FALSE
XP_036063616.1	Rodentia_Onychomys-torridus	K71	Rodentia-Onyto-K71	FALSE
XP_036063618.1	Rodentia_Onychomys-torridus	K72	Rodentia-Onyto-K72	FALSE
XP_036063620.1	Rodentia_Onychomys-torridus	K82	Rodentia-Onyto-K82	FALSE
XP_006981929.1	Rodentia_Peromyscus-maniculatus-bairdii	K8	Rodentia-Perma-K8	FALSE
XP_006981946.1	Rodentia_Peromyscus-maniculatus-bairdii	K82	Rodentia-Perma-K82	FALSE
XP_038936320.1	Rodentia_Rattus-norvegicus	K6A	Rodentia-Ratno-K6A	FALSE
XP_032740766.1	Rodentia_Rattus-rattus	K6A	Rodentia-Ratra-K6A	FALSE
XP_032746835.1	Rodentia_Rattus-rattus	K5	Rodentia-Ratra-K5	FALSE
XP_026254502.1	Rodentia_Urocitellus-parryii	K75	Rodentia-Uropa-K75	FALSE
XP_026254545.1	Rodentia_Urocitellus-parryii	K74	Rodentia-Uropa-K74	FALSE
XP_026254546.1	Rodentia_Urocitellus-parryii	K83	Rodentia-Uropa-K83	FALSE
XP_026254547.1	Rodentia_Urocitellus-parryii	K83	Rodentia-Uropa-K83	FALSE
XP_026254550.1	Rodentia_Urocitellus-parryii	K7	Rodentia-Uropa-K7	FALSE
XP_026254554.1	Rodentia_Urocitellus-parryii	K1	Rodentia-Uropa-K1	FALSE
XP_026254564.1	Rodentia_Urocitellus-parryii	K78	Rodentia-Uropa-K78	FALSE
XP_008102296.1	Squamata_Anolis-carolinensis	K80	Squamata-Anoca-K80	FALSE
XP_039187883.1	Squamata_Crotalus-tigris	K-cochleal	Squamata-Croti-K-cochleal	FALSE
XP_015274219.1	Squamata_Gekko-japonicus	K-cochleal	Squamata-Gekja-K-cochleal	FALSE
XP_015274228.1	Squamata_Gekko-japonicus	K5	Squamata-Gekja-K5	FALSE
XP_015284520.1	Squamata_Gekko-japonicus	K4	Squamata-Gekja-K4	FALSE
XP_032994323.1	Squamata_Lacerta-agilis	K5	Squamata-Lacag-K5	FALSE
XP_032994326.1	Squamata_Lacerta-agilis	K-cochleal	Squamata-Lacag-K-cochleal	FALSE
XP_032998524.1	Squamata_Lacerta-agilis	K5	Squamata-Lacag-K5	FALSE
XP_026529665.1	Squamata_Notechis-scutatus	K8	Squamata-Notsc-K8	FALSE
XP_026539654.1	Squamata_Notechis-scutatus	K5	Squamata-Notsc-K5	FALSE
XP_034268139.1	Squamata_Pantherophis-guttatus	K5	Squamata-Pangu-K5	FALSE
XP_034275176.1	Squamata_Pantherophis-guttatus	K8	Squamata-Pangu-K8	FALSE
XP_028577290.1	Squamata_Podarcis-muralis	K5	Squamata-Podmu-K5	FALSE
XP_028577295.1	Squamata_Podarcis-muralis	K5	Squamata-Podmu-K5	FALSE
XP_028577296.1	Squamata_Podarcis-muralis	K5	Squamata-Podmu-K5	FALSE
XP_028577299.1	Squamata_Podarcis-muralis	K-cochleal	Squamata-Podmu-K-cochleal	FALSE
XP_020633268.1	Squamata_Pogona-vitticeps	K-cochleal	Squamata-Pogvi-K-cochleal	FALSE
XP_020669580.1	Squamata_Pogona-vitticeps	K5	Squamata-Pogvi-K5	FALSE
XP_020669585.1	Squamata_Pogona-vitticeps	K5	Squamata-Pogvi-K5	FALSE
XP_020671419.1	Squamata_Pogona-vitticeps	Filaggrin	Squamata-Pogvi-Filaggrin	FALSE
XP_026570451.1	Squamata_Pseudonaja-textilis	K5	Squamata-Psete-K5	FALSE
XP_007435739.1	Squamata_Python-bivittatus	K8	Squamata-Pytbi-K8	FALSE
XP_025030548.1	Squamata_Python-bivittatus	K5	Squamata-Pytbi-K5	FALSE
XP_032066997.1	Squamata_Thamnophis-elegans	K5	Squamata-Thael-K5	FALSE
XP_013916926.1	Squamata_Thamnophis-sirtalis	K5	Squamata-Thasi-K5	FALSE
KAF7240317.1	Squamata_Varanus-komodoensis	K5	Squamata-Varko-K5	FALSE
XP_034956880.1	Squamata_Zootoca-vivipara	K5	Squamata-Zoovi-K5	FALSE
XP_034956900.1	Squamata_Zootoca-vivipara	K-cochleal	Squamata-Zoovi-K-cochleal	FALSE
XP_034956927.1	Squamata_Zootoca-vivipara	K-cochleal	Squamata-Zoovi-K-cochleal	FALSE
XP_034956944.1	Squamata_Zootoca-vivipara	Filaggrin	Squamata-Zoovi-Filaggrin	FALSE
XP_034963925.1	Squamata_Zootoca-vivipara	K6A	Squamata-Zoovi-K6A	FALSE
XP_037739745.1	Testudines_Chelonia-mydas	K-cochleal	Testudines-Chemy-K-cochleal	FALSE
XP_032642704.1	Testudines_Chelonoidis-abingdonii	K-cochleal	Testudines-Cheab-K-cochleal	FALSE
XP_032642705.1	Testudines_Chelonoidis-abingdonii	K5	Testudines-Cheab-K5	FALSE
XP_032642706.1	Testudines_Chelonoidis-abingdonii	K-cochleal	Testudines-Cheab-K-cochleal	FALSE
XP_032642709.1	Testudines_Chelonoidis-abingdonii	K8	Testudines-Cheab-K8	FALSE
XP_005291933.1	Testudines_Chrysemys-picta-bellii	K-cochleal	Testudines-Chrpi-K-cochleal	FALSE
XP_005291936.1	Testudines_Chrysemys-picta-bellii	K5	Testudines-Chrpi-K5	FALSE
XP_005291937.1	Testudines_Chrysemys-picta-bellii	K8	Testudines-Chrpi-K8	FALSE
XP_023962082.1	Testudines_Chrysemys-picta-bellii	K-cochleal	Testudines-Chrpi-K-cochleal	FALSE
XP_023962083.1	Testudines_Chrysemys-picta-bellii	K5	Testudines-Chrpi-K5	FALSE
XP_023962084.1	Testudines_Chrysemys-picta-bellii	K5	Testudines-Chrpi-K5	FALSE
XP_023962087.1	Testudines_Chrysemys-picta-bellii	K5	Testudines-Chrpi-K5	FALSE
XP_038233998.1	Testudines_Dermochelys-coriacea	K5	Testudines-Derco-K5	FALSE
XP_030410387.1	Testudines_Gopherus-evgoodei	K5	Testudines-Gopev-K5	FALSE
XP_030410390.1	Testudines_Gopherus-evgoodei	K5	Testudines-Gopev-K5	FALSE
XP_030410393.1	Testudines_Gopherus-evgoodei	K5	Testudines-Gopev-K5	FALSE
XP_030410394.1	Testudines_Gopherus-evgoodei	K5	Testudines-Gopev-K5	FALSE
XP_030410395.1	Testudines_Gopherus-evgoodei	K5	Testudines-Gopev-K5	FALSE
XP_030410398.1	Testudines_Gopherus-evgoodei	K8	Testudines-Gopev-K8	FALSE
XP_039369709.1	Testudines_Mauremys-reevesii	K4	Testudines-Maure-K4	FALSE
XP_039369776.1	Testudines_Mauremys-reevesii	K5	Testudines-Maure-K5	FALSE
XP_039370549.1	Testudines_Mauremys-reevesii	K80	Testudines-Maure-K80	FALSE
XP_006122751.1	Testudines_Pelodiscus-sinensis	K-cochleal	Testudines-Pelsi-K-cochleal	FALSE
XP_006122752.1	Testudines_Pelodiscus-sinensis	K-cochleal	Testudines-Pelsi-K-cochleal	FALSE
XP_014428919.1	Testudines_Pelodiscus-sinensis	K5	Testudines-Pelsi-K5	FALSE
TFK03524.1	Testudines_Platysternon-megacephalum	P138	Testudines-Plame-P138	FALSE
TFK03541.1	Testudines_Platysternon-megacephalum	K75	Testudines-Plame-K75	FALSE
XP_026516547.1	Testudines_Terrapene-carolina-triunguis	K80	Testudines-Terca-K80	FALSE
XP_026516550.1	Testudines_Terrapene-carolina-triunguis	K5	Testudines-Terca-K5	FALSE
XP_026516551.1	Testudines_Terrapene-carolina-triunguis	K5	Testudines-Terca-K5	FALSE
XP_029769585.1	Testudines_Terrapene-carolina-triunguis	K3	Testudines-Terca-K3	FALSE
XP_034647764.1	Testudines_Trachemys-scripta-elegans	K5	Testudines-Trasc-K5	FALSE
XP_034647767.1	Testudines_Trachemys-scripta-elegans	K-cochleal	Testudines-Trasc-K-cochleal	FALSE
XP_015915717.1	Arthropoda_Parasteatoda-tepidariorum	K6A	Arthropoda-Parte-K6A	TRUE	Stop Codon
XP_010856395.1	Artiodactyla_Bison-bison-bison	K76	Artiodactyla-Bisbi-K76	TRUE	Indel
XP_006046665.2	Artiodactyla_Bubalus-bubalis	K78	Artiodactyla-Bubbu-K78	TRUE	Indel
XP_020750644.1	Artiodactyla_Odocoileus-virginianus-texanus	K76	Artiodactyla-Odovi-K76	TRUE	Indel
XP_012029598.2	Artiodactyla_Ovis-aries	K8	Artiodactyla-Oviar-K8	TRUE	Indel
XP_003126216.4	Artiodactyla_Sus-scrofa	K75	Artiodactyla-Sussc-K75	TRUE	Indel
XP_005652605.2	Artiodactyla_Sus-scrofa	K82	Artiodactyla-Sussc-K82	TRUE	Indel
XP_006220246.2	Artiodactyla_Vicugna-pacos	K85	Artiodactyla-Vicpa-K85	TRUE	Indel
XP_008492616.2	Aves_Calypte-anna	K-cochleal	Aves-Calan-K-cochleal	TRUE	Indel
XP_007179461.1	Cetacea_Balaenoptera-acutorostrata-scammoni	K7	Cetacea-Balac-K7	TRUE	Indel
XP_007179462.1	Cetacea_Balaenoptera-acutorostrata-scammoni	K85	Cetacea-Balac-K85	TRUE	Indel
XP_007198460.1	Cetacea_Balaenoptera-acutorostrata-scammoni	K71	Cetacea-Balac-K71	TRUE	Indel
XP_036722945.1	Cetacea_Balaenoptera-musculus	K72	Cetacea-Balmu-K72	TRUE	Stop Codon
XP_036723343.1	Cetacea_Balaenoptera-musculus	K71	Cetacea-Balmu-K71	TRUE	Indel
XP_030618937.1	Cetacea_Delphinapterus-leucas	K82	Cetacea-Delle-K82	TRUE	Indel
XP_026962166.1	Cetacea_Lagenorhynchus-obliquidens	K85	Cetacea-Lagob-K85	TRUE	Indel
XP_029061001.1	Cetacea_Monodon-monoceros	K86	Cetacea-Monmo-K86	TRUE	Indel
XP_024592173.1	Cetacea_Neophocaena-asiaeorientalis-asiaeorientalis	K82	Cetacea-Neoas-K82	TRUE	Indel
XP_004274338.1	Cetacea_Orcinus-orca	K85	Cetacea-Orcor-K85	TRUE	Indel
XP_007125869.2	Cetacea_Physeter-catodon	K71	Cetacea-Phyca-K71	TRUE	Stop Codon
XP_023978739.1	Cetacea_Physeter-catodon	K3	Cetacea-Phyca-K3	TRUE	Indel
XP_033722545.1	Cetacea_Tursiops-truncatus	K82	Cetacea-Turtr-K82	TRUE	Indel
XP_039718096.1	Chiroptera_Pteropus-giganteus	K1	Chiroptera-Ptegi-K1	TRUE	Indel
XP_039718316.1	Chiroptera_Pteropus-giganteus	K77	Chiroptera-Ptegi-K77	TRUE	Stop Codon
XP_020821861.1	Marsupialia_Phascolarctos-cinereus	K1	Marsupialia-Phaci-K1	TRUE	Indel
XP_020821920.1	Marsupialia_Phascolarctos-cinereus	K5	Marsupialia-Phaci-K5	TRUE	Indel
XP_003772253.2	Marsupialia_Sarcophilus-harrisii	K6A	Marsupialia-Sarha-K6A	TRUE	Indel
XP_020015822.1	Rodentia_Castor-canadensis	K84	Rodentia-Casca-K84	TRUE	Indel
XP_029422749.1	Rodentia_Nannospalax-galili	K77	Rodentia-Nanga-K77	TRUE	Indel
XP_032659868.1	Testudines_Chelonoidis-abingdonii	K5	Testudines-Cheab-K5	TRUE	Indel
